# Supplementary material for: Development and Evaluation of a Novel Relatively Low-Cost Method to Derive HIV-1 Integration Sites and Proviral Sequences
Source: Viruses. 2026 Mar 2;18(3):311. doi: 10.3390/v18030311 (PMC13030101; doi:10.3390/v18030311)
Supplement: Supplementary file 1 [file viruses-18-00311-s001.zip]

Archive with 3 entries (3 files):
- Supplemental_MDAmethods.docx
- integrationSites_supplemental.xlsx
- Proviral_Sequences.xlsx
