# Supplementary material for: Development and Evaluation of a Novel Relatively Low-Cost Method to Derive HIV-1 Integration Sites and Proviral Sequences
Source: Viruses. 2026 Mar 2;18(3):311. doi: 10.3390/v18030311 (PMC13030101; doi:10.3390/v18030311)
Supplement: Supplementary file 1 [file viruses-18-00311-s001.zip › Proviral_Sequences.xlsx]

## Sheet: Proviral Sequences
Participant	MDA Method	Amplicon type	MDA PCR	Sample Name	Sequence
STAR10	HIVMDA	3HG	XFR06	STAR10_HIVMDA_3HG_XFR06	AGGATTAGAACATGGATAAGTTTAGTAAAACACCATATGCATGTTTCAAAGAAAGCTAAGGGATGGTTTTATAGACATCACTATGAAAGCCCTCATCCAAGAATAAGTTCAGAAGTACACATCCCACTAGGGGATGCTAAATTGGTAATAACAACATATTGGGGTCTGCATACAGGAGAAAGAGACTGGCATTTGGGTCAGGGAGTCTCCGTAGAATGGAGGAAAAGGAGATATAGTACACAAGTAGAACCTGACCTAGCAGACCAACTGATTCATCTGTATTACTTTGATTGTTTTTCAGAATCTGCTATAAGAAATGCCATATTAGGACGTATAGTTAGACCTAGGTGTGAATATCAAGCAGGACATAACAAGGTAGGATCTTTACAGTACTTGGCA…
STAR10	HIVMDA	3HG	XHN03	STAR10_HIVMDA_3HG_XHN03	GATTAGAACATGGATAAGTTTAGTAAAACACCATATGCATGTTTCAAAGAAAGCTAAGGGATGGATTTATAGACATCACTATGAAAGCCCTCATCCAAGAATAAGTTCAGAAGTACACATCCCACTAGGGGATGCTAAATTGGTAATAACAACATATTGGGGTCTGCATACAGGAGAAAGAGACTGGCATTTGGGTCAGGGAGTCTCCGTAGAATGGAGGAAAAGGAGATATAGTACACAAGTAGAACCTGACCTAGCAGACCAACTGATTCATCTGTATTACTTTGATTGTTTTTCAGAATCTGCTATAAGAAATGCCATATTAGGACGTATAGTTAGACCTAGGTGTGAATATCAAGCAGGACATAACAAGGTAGGATCTTTACAGTACTTGGCACT…
STAR10	HIVMDA	3HG	XHN07	STAR10_HIVMDA_3HG_XHN07	AGGATTAGAACATGGATAAGTTTAGTAAAACACCATATGCATGTTTCAAAGAAAGCTAAGGGATGGATTTATAGACATCACTATGAAAGCCCTCATCCAAGAATAAGTTCAGAAGTACACATCCCACTAGGGGATGCTAAATTGGTAATAACAACATATTGGGGTCTGCATACAGGAGAAAGAGACTGGCATTTGGGTCAGGGAGTCTCCGTAGAATGGAGGAAAAGGAGATATAGTACACAAGTAGAACCTGACCTAGCAGACCAACTGATTCATCTGTATTACTTTGATTGTTTTTCAGAATCTGCTATAAGAAATGCCATATTAGGACGTATAGTTAGACCTAGGTGTGAATATCAAGCAGGACATAACAAGGTAGGATCTTTACAGTACTTGGCA…
STAR10	HIVMDA	3HG	XHN16	STAR10_HIVMDA_3HG_XHN16	AGGATTAGAACATGGATAAGTTTAGTAAAACACCATATGCATGTTTCAAAGAAAGCTAAGGGATGGTTTTATAGACATCACTATGAAAGCCCTCATCCAAGAATAAGTTCAGAAGTACACATCCCACTAGGGGATGCTAAATTAGTAATAACAACATATTAGGGTCTGCATACAGGAGAAAGAGACTGGCATTTAGGTCAGGGAATCTCCGTAGAATAGAGGAAAAGGAGATATAGTACACAAGTAGAACCTGACCTAGCAGACCAACTGATTCATCTGTATTACTTTGATTGTTTTTCAGAATCTGCTATAAGAAATGCCATATTAGGACGTATAGTTAGACCTAGGTGTGAATATCAAGCAGGACATAACAAGGTAAGATCTTTACAGTACTTGGCA…
STAR10	HIVMDA	3HG	XHN22	STAR10_HIVMDA_3HG_XHN22	AGGATTAGAACATGGATAAGTTTAGTAAAACACCATATGCATGTTTCAAAGAAAGCTAAGGGATGGTTTTATAGACATCACTATGAAAGCCCTCATCCAAGAATAAGTTCAGAAGTACACATCCCACTAGGGGATGCTAAATTGGTAATAACAACATATTGGGGTCTGCATACAGGAGAAAGAGACTGGCATTTGGGTCAGGGAGTCTCCGTAGAATGGAGGAAAAGGAGATATAGTACACAAGTAGAACCTGACCTAGCAGACCAACTGATTCATCTGTATTACTTTGATTGTTTTTCAGAATCTGCTATAAGAAATGCCATATTAGGACGTATAGTTAGACCTAGGTGTGAATATCAAGCAGGACATAACAAGGTAGGATCTTTACAGTACTTGGCA…
STAR10	HIVMDA	3HG	XHN25	STAR10_HIVMDA_3HG_XHN25	AGGATTAGAACATGGATAAGTTTAGTAAAACACCATATGCATGTTTCAAAGAAAGCTAAGGGATAGATTTATAGACATCACTATGAAAGCCCTCATCCAAGAATAAGTTCAGAAATACACATCCCACTAGGGGATGCTAAATTGGTAATAACAACATATTAGGGTCTGCATACAGGAGAAAGAGACTGGCATTTAGGTCAGGGAGTCTCCGTAGAATGGAGGAAAAGGAGATATAGTACACAAGTAGAACCTGACCTAGCAGACCAACTGATTCATCTGTATTACTTTGATTGTTTTTCAGAATCTGCTATAAGAAATACCATATTAGGACGTATAGTTAGACCTAGGTGTGAATATCAAGCAGGACATAACAAGGTAGGATCTTTACAGTACTTGGCA…
STAR10	HIVMDA	3HG	XHN52	STAR10_HIVMDA_3HG_XHN52	AAGGATTAGAACATGGATAAGTTTAGTAAAACACCATATGCATATTTCAAAGAAAGCTAAGGGATGGTTTTATAGACATCACTATGAAAGCCCTCATCCAAGAATAAGTTCAGAAGTACACATCCCACTAGGGGATGCTAAATTGGTAATAACAACATATTGGGGTCTGCATACAGGAGAAAGAGACTGGCATTTGGGTCAGGGAGTCTCCGTAGAATGGAGGAAAAGGAGATATAGTACACAAGTAGAACCTGACCTAGCAGACCAACTGATTCATCTGTATTACTTTGATTGTTTTTCAGAATCTGCTATAAGAAATGCCATATTAGGACGTATAGTTAGACCTAGGTGTGAATATCAAGCAGGACACAACAAGGTAGGATCTTTACAGTACTTGGC…
STAR10	HIVMDA	3HG	XHN54	STAR10_HIVMDA_3HG_XHN54	AGGATTAGAACATGGATAAGTTTAGTAAAACACCATATGCATGTTTCAAAGAAAGCTAAGGGATGGATTTATAGACATCACTATGAAAGCCCTCATCCAAGAATAAGTTCAGAAGTACATATCCCACTAGGGGATGCTAAATTGGTAATAACAACATATTGGGGTCTGCATACAGGAGAAAGAGACTGGCATTTGGGTCAGGGAGTCTCCGTAGAATGGAGGAAAAGGAGATATAGTACACAAGTAGAACCTGACCTAGCAGACCAACTGATTCATCTGTATTACTTTGATTGTTTTTCAGAATCTGCTATAAGAAATGCCATATTAGGACGTATAGTTAGACCTAGGTGTGAATATCAAGCAGGACATAACAAGGTAGGATCTTTACAGTACTTGGCA…
STAR10	HIVMDA	3HG	XHN62	STAR10_HIVMDA_3HG_XHN62	AGGATTAGAACATGGATAAGTTTAGTAAAACACCATATGCATGTTTCAAAGAAAGCTAAGGGATGGTTTTATAGACATCACTATGAAAGCCCTCATCCAAGAATAAGTTCAGAAGTACACATCCCACTAGGGGATGCTAAATTGGTAATAACAACATATTGGGGTCTGCATACAGGAGAAAGAGACTGGCATTTGGGTCAGGGAGTCTCCGTAGAATGGAGGAAAAGGAGATATAGTACACAAGTAGAACCTGACCTAGCAGACCAACTGATTCATCTGTATTACTTTGATTGTTTTTCAGAATCTGCTATAAGAAATGCCATATTAGGACGTATAGTTAGACCTAGGTGTGAATATCAAGCAGGACATAACAAGGTAGGATCTTTACAGTACTTGGCA…
STAR10	HIVMDA	3HG	XHN70	STAR10_HIVMDA_3HG_XHN70	AGGATTAGAACATGGATAAGTTTAGTAAAACACCATATGCATGTTTCAAAGAAAGCTAAGGGATGGTTTTATAGACATCACTATGAAAGCCCTCATCCAAGAATAAGTTCAGAAGTACACATCCCACTAGGGGATGCTAAATTGGTAATAACAACATATTGGGGTCTGCATACAGGAGAAAGAGACTGGCATTTGGGTCAGGGAGTCTCCGTAGAATGGAGGAAAAGGAGATATAGTACACAAGTAGAACCTGACCTAGCAGACCAACTGATTCATCTGTATTACTTTGATTGTTTTTCAGAATCTGCTATAAGAAATGCCATATTAGGACGTATAGTTAGACCTAGGTGTGAATATCAAGCAGGACATAACAAGGTAGGATCTTTACAGTACTTGGCA…
STAR10	HIVMDA	3HG	XHN75	STAR10_HIVMDA_3HG_XHN75	AGGATTAGAACATGGATAAGTTTAGTAAAACACCATATGCATGTTTCAAAGAAAGCTAAGGGATGGATTTATAGACATCACTATGAAAGCCCTCATCCAAGAATAAGTTCAGAAGTACACATCCCACTAGGGGATGCTAAATTGGTAATAACAACATATTGGGGTCTGCATACAGGAGAAAGAGACTGGCATTTGGGTCAGGGAGTCTCCGTAGAATGGAGGAAAAGGAGATATAGTACACAAGTAGAACCTGACCTAGCAGACCAACTGATTCATCTGTATTACTTTGATTGTTTTTCAGAATCTGCTATAAGAAATGCCATATTAGGACGTATAGTTAGACCTAGGTGTGAATATCAAGCAGGACATAACAAGGTAGGATCTTTACAGTACTTGGCA…
STAR10	HIVMDA	3HG	XHN82	STAR10_HIVMDA_3HG_XHN82	AAGGATTAGAACATGGATAAGTTTAGTAAAACACCATATGCATGTTTCAAAGAAAGCTAAGGGATGGTTTTATAGACATCACTATGAAAGCCCTCATCCAAGAATAAGTTCAGAAGTACACATCCCACTAGGGGATGCTAAATTGGTAATAACAACATATTGGGGTCTGCATACAGGAGAAAGAGACTGGCATTTGGGTCAGGGAGTCTCCGTAGAATGGAGGAAAAGGAGATATAGTACACAAGTAGAACCTGACCTAGCAGACCAACTGATTCATCTGTATTACTTTGATTGTTTTTCAGAATCTGCTATAAGAAATGCCATATTAGGACGTATAGTTAGACCTAGGTGTGAATATCAAGCAGGACATAACAAGGTAGGATCTTTACAGTACTTGGC…
STAR10	HIVMDA	3HG	XHN91	STAR10_HIVMDA_3HG_XHN91	AGGATTAGAACATGGATAAGTTTAGTAAAACACCATATGCATGTTTCAAAGAAAGCTAAGGGATGGATTTATAGACATCACTATGAAAGCCCTCATCCAAGAATAAGTTCAGAAGTACACATCCCACTAGGGGATGCTAAATTGGTAATAACAACATATTGGGGTCTGCATACAGGAGAAAGAGACTGGCATTTGGGTCAGGGAGTCTCCGTAGAATGGAGGAAAAGGAGATATAGTACACAAGTAGAACCTGACCTAGCAGACCAACTGATTCATCTGTATTACTTTGATTGTTTTTCAGAATCTGCTATAAGAAATGCCATATTAGGACGTATAGTTAGACCTAGGTGTGAATATCAAGCAGGACATAACAAGGTAGGATCTTTACAGTACTTGGCA…
STAR10	HIVMDA	3HG	XJJ11	STAR10_HIVMDA_3HG_XJJ11	AGGATTAGAACATGGATAAGTTTAGTAAAACACCATATGCATGTTTCAAAGAAAGCTAAGGGATGGATTTATAGACATCACTATGAAAGCCCTCATCCAAGAATAAGTTCAGAAGTACATATCCCACTAGGGGATGCTAAATTGGTAATAACAACATATTGGGGTCTGCATACAGGAGAAAGAGACTGGCATTTGGGTCAGGGAGTCTCCGTAGAATGGAGGAAAAGGAGATATAGTACACAAGTAGAACCTGACCTAGCAGACCAACTGATTCATCTGTATTACTTTGATTGTTTTTCAGAATCTGCTATAAGAAATGCCATATTAGGACGTATAGTTAGACCTAGGTGTGAATATCAAGCAGGACATAACAAGGTAGGATCTTTACAGTACTTGGCA…
STAR10	HIVMDA	3HG	XJJ27	STAR10_HIVMDA_3HG_XJJ27	AGGATTAGAACATGGATAAGTCTAGTAAAACACCATATGCATGTTTCAAAGAAAGCTAAGGGATGGATTTATAGACATCACTATGAAAGCCCTCATCCAAGAATAAGTTCAGAAGTACACATCCCACTAGGGGATGCTAAATTGGTAATAACAACATATTGGGGTCTGCATACAGGAGAAAGAGACTGGCATTTGGGTCAGGGAGTCTCCGTAGAATGGAGGAAAAGGAGATATAGTACACAAGTAGAACCTGACCTAGCAGACCAACTGATTCATCTGTATTACTTTGATTGTTTTTCAGAATCTGCTATAAGAAATGCCATATTAGGACGTATAGTTAGACCTAGGTGTGAATATCAAGCAGGACATAACAAGGTAGGATCTTTACAGTACTTGGCA…
STAR10	HIVMDA	3HG	XJJ46	STAR10_HIVMDA_3HG_XJJ46	AGGATTAGAACATGGATAAGTTTAGTAAAACACCATATGCATGTTTCAAAGAAAGCTAAGGGATGGTTTTATAGACATCACTATGAAAGCCCTCATCCAAGAATAAGTTCAGAAGTACACATCCCACTAGGGGATGCTAAATTGGTAATAACAACATATTGGGGTCTGCATACAGGAGAAAGAGACTGGCATTTGGGTCAGGGAGTCTCCGTAGAATGGAGGAAAAGGAGATATAGTACACAAGTAGAACCTGACCTAGCAGACCAACTGATTCATCTGTATTACTTTGATTGTTTTTCAGAATCTGCTATAAGAAATGCCATATTAGGACGTATAGTTAGACCTAGGTGTGAATATCAAGCAGGACATAACAAGGTAGGATCTTTACAGTACTTGGCA…
STAR10	HIVMDA	3HG	XJJ55	STAR10_HIVMDA_3HG_XJJ55	AGGATTAGAACATGGATAAGTTTAGTAAAACACCATATGCATGTTTCAAAGAAAGCTAAGGGATGGTTTTATAGACATCACTATGAAAGCCCTCATCCAAGAATAAGTTCAGAAGTACACATCCCACTAGGGGATGCTAAATTGGTAATAACAACATATTGGGGTCTGCATACAGGAGAAAGAGACTGGCATTTGGGTCAGGGAGTCTCCGTAGAATGGAGGAAAAGGAGATATAGTACACAAGTAGAACCTGACCTAGCAGACCTACTGATTCATCTGTATTACTTTGATTGTTTTTCAGAATCTGCTATAAGAAATGCCATATTAGGACGTATAGTTAGACCTAGGTGTGAATATCAAGCAGGACATAACAAGGTAGGATCTTTACAGTACTTGGCA…
STAR10	HIVMDA	3HG	XJJ57	STAR10_HIVMDA_3HG_XJJ57	AGGATTAGAACATGGATAAGTTTAGTAAAACACCATATGCATGTTTCAAAGAAAGCTAAGGGATGGTTTTATAGACATCACTATGAAAGCCCTCATCCAAGAATAAGTTCAGAAGTACACATCCCACTAGGGGATGCTAAATTGGTAATAACAACATATTGGGGTCTGCATACAGGAGAAAGAGACTGGCATTTGGGTCAGGGAGTCTCCGTAGAATGGAGGAAAAGGAGATATAGAACACAAGTAGAACCTGACCTAGCAGACCAACTGATTCATCTGTATTACTTTGATTGTTTTTCAGAATCTGCTATAAGAAATGCCATATTAGGACGTATAGTTAGACCTAGGTGTGAATATCAAGCAGGACATAACAAGGTAGGATCTTTACAGTACTTGGCA…
STAR10	HIVMDA	3HG	XJJ63	STAR10_HIVMDA_3HG_XJJ63	AGGATTAGAACATGGATAAGTCTAGTAAAACACCATATGCATGTTTCAAAGAAAGCTAAGGGATGGATTTATAGACATCACTATGAAAGCCCTCATCCAAGAATAAGTTCAGAAGTACACATCCCACTAGGGGATGCTAAATTGGTAATAACAACATATTGGGGTCTGCATACAGGAGAAAGAGACTGGCATTTGGGTCAGGGAGTCTCCGTAGAATGGAGGAAAAGGAGATATAGTACACAAGTAGAACCTGACCTAGCAGACCAACTGATTCATCTGTATTACTTTGATTGTTTTTCAGAATCTGCTATAAGAAATGCCATATTAGGACGTATAGTTAGACCTAGGTGTGAATATCAAGCAGGACATAACAAGGTAGGATCTTTACAGTACTTGGCA…
STAR10	HIVMDA	3HG	XJJ84	STAR10_HIVMDA_3HG_XJJ84	AGGATTAGAACATGGATAAGTTTAGTAAAACACCATATGCATGTTTCAAAGAAAGCTAAGGGATGGATTTATAGACATCACTATGAAAGCCCTCATCCAAGAATAAGTTCAGAAGTACACATCCCACTAGGGGATGCTAAATTGGTAATAACAACATATTGGGGTCTGCATACAGGAGAAAGAGACTGGCATTTGGGTCAGGGAGTCTCCGTAGAATGGAGGAAAAGGAGATATAGTACACAAGTAGAACCTGACCTAGCAGACCAACTGATTCATCTGTATTACTTTGATTGTTTTTCAGAATCTGCTATAAGAAATGCCATATTAGGACGTATAGTTAGACCTAGGTGTGAATATCAAGCAGGACATAACAAGGTAGGATCTTTACAGTACTTGGCA…
STAR10	HIVMDA	3HG	XKH01	STAR10_HIVMDA_3HG_XKH01	AGGATTAGAACATGGATAAGTTTAGTAAAACACCATATGCATGTTTCAAAGAAAGCTAAGGGATGGATTTATAGACATCACTATGAAAGCCCTCATCCAAGAATAAGTTCAGAAGTACACATCCCACTAGGGGATGCTAAATTGGTAATAACAACATATTGGGGTCTGCATACAGGAGAAAGAGACTGGCATTTGGGTCAGGGAGTCTCCGTAGAATGGAGGAAAAGGAGATATAGTACACAAGTAGAACCTGACCTAGCAGACCAACTGATTCATCTGTATTACTTTGATTGTTTTTCAGAATCTGCTATAAGAAATGCCATATTAGGACGTATAGTTAGACCTAGGTGTGAATATCAAGCAGGACATAACAAGGTAGGATCTTTACAGTACTTGGCA…
STAR10	HIVMDA	3HG	XKH21	STAR10_HIVMDA_3HG_XKH21	AGGATTAGAACATGGATAAGTTTAGTAAAACACCATATGCATGTTTCAAAGAAAGCTAAGGGATGGATTTATAGACATCACTATGAAAGCCCTCATCCAAGAATAAGTTCAGAAGTACACATCCCACTAGGGGATGCTAAATTGGTAATAACAACATATTGGGGTCTGCATACAGGAGAAAGAGACTGGCATTTGGGTCAGGGAGTCTCCGTAGAATGGAGGAAAAGGAGATATAGTACACAAGTAGAACCTGACCTAGCAGACCAACTGATTCATCTGTATTACTTTGATTGTTTTTCAGAATCTGCTATAAGAAATGCCATATTAGGACGTATAGTTAGACCTAGGTGTGAATATCAAGCAGGACATAACAAGGTAGGATCTTTACAGTACTTGGCA…
STAR10	HIVMDA	3HG	XKH27	STAR10_HIVMDA_3HG_XKH27	AGGATTAGAACATGGATAAGTTTAGTAAAACACCATATGCATGTTTCAAAGAAAGCTAAGGGATGGATTTATAGACATCACTATGAAAGCCCTCATCCAAGAATAAGTTCAGAAGTACACATCCCACTAGGGGATGCTAAATTGGTAATAACAACATATTGGGGTCTGCATACAGGAGAAAGAGACTGGCATTTGGGTCAGGGAGTCTCCGTAGAATGGAGGAAAAGGAGATATAGTACACAAGTAGAACCTGACCTAGCAGACCAACTGATTCATCTGTATTACTTTGATTGTTTTTCAGAATCTGCTATAAGAAATGCCATATTAGGACGTATAGTTAGACCTAGGTGTGAATATCAAGCAGGACATAACAAGGTAGGATCTTTACAGTACTTGGCA…
STAR10	HIVMDA	3HG	XKH37	STAR10_HIVMDA_3HG_XKH37	AGGATTAGAACATGGATAAGTTTAGTAAAACACCATATGCATGTTTCAAAGAAAGCTAAGGGATGGATTTATAGACATCACTATGAAAGCCCTCATCCAAGAATAAGTTCAGAAGTACACATCCCACTAGGGGATGCTAAATTGGTAATAACAACATATTGGGGTCTGCATACAGGAGAAAGAGACTGGCATTTGGGTCAGGGAGTCTCCGTAGAATGGAGGAAAAGGAGATATAGTACACAAGTAGAACCTGACCTAGCAGACCAACTGATTCATCTGTATTACTTTGATTGTTTTTCAGAATCTGCTATAAGAAATGCCATATTAGGACGTATAGTTAGACCTAGGTGTGAATATCAAGCAGGACATAACAAGGTAGGATCTTTACAGTACTTGGCA…
STAR10	HIVMDA	3HG	XKH51	STAR10_HIVMDA_3HG_XKH51	AAGGATTAGAACATGGATAAGTCTAGTAAAACACCATATGCATGTTTCAAAGAAAGCTAAGGGATGGATTTATAGACATCACTATGAAAGCCCTCATCCAAGAATAAGTTCAGAAGTACACATCCCACTAGGGGATGCTAAATTGGTAATAACAACATATTGGGGTCTGCATACAGGAGAAAGAGACTGGCATTTGGGTCAGGGAGTCTCCGTAGAATGGAGGAAAAGGAGATATAGTACACAAGTAGAACCTGACCTAGCAGACCAACTGATTCATCTGTATTACTTTGATTGTTTTTCAGAATCTGCTATAAGAAATGCCATATTAGGACGTATAGTTAGACCTAGGTGTGAATATCAAGCAGGACATAACAAGGTAGGATCTTTACAGTACTTGGC…
STAR10	HIVMDA	3HG	XKH52	STAR10_HIVMDA_3HG_XKH52	AGGATTAGAACATGGATAAGTTTAGTAAAACACCATATGCATGTTTCAAAGAAAGCTAAGGGATGGTTTTATAGACATCACTATGAAAGCCCTCATCCAAGAATAAGTTCAGAAGTACACATCCCACTAGGGGATGCTAAATTGGTAATAACAACATATTGGGGTCTGCATACAGGAGAAAGAGACTGGCATTTGGGTCAGGGAGTCTCCGTAGAATGGAGGAAAAGGAGATATAGTACACAAGTAGAACCTGACCTAGCAGACCAACTGATTCATCTGTATTACTTTGATTGTTTTTCAGAATCTGCTATAAGAAATGCCATATTAGGACGTATAGTTAGACCTAGGTGTGAATATCAAGCAGGACATAACAAGGTAGGATCTTTACAGTACTTGGCA…
STAR10	HIVMDA	3HG	XKH65	STAR10_HIVMDA_3HG_XKH65	AGGATTAGAACATGGATAAGTTTAGTAAAACACCATATGCATGTTTCAAAGAAAGCTAAGGGATGGTTTTATAGACATCACTATGAAAGCCCTCATCCAAGAATAAGTTCAGAAGTACACATCCCACTAGGGGATGCTAAATTGGTAATAACAACATATTGGGGTCTGCATACAGGAGAAAGAGACTGGCATTTGGGTCAGGGAGTCTCCGTAGAATGGAGGAAAAGGAGATATAGTACACAAGTAGAACCTGACCTAGCAGACCAACTGATTCATCTGTATTACTTTGATTGTTTTTCAGAATCTGCTATAAGAAATGCCATATTAGGACGTATAGTTAGACCTAGGTGTGAATATCAAGCAGGACATAACAAGGTAGGATCTTTACAGTACTTGGCA…
STAR10	HIVMDA	3HG	XKH69	STAR10_HIVMDA_3HG_XKH69	AGGATTAGAACATGGATAAGTTTAGTAAAACACCATATGCATGTTTCAAAGAAAGCTAAGGGATGGTTTTATAGACATCACTATGAAAGCCCTCATCCAAGAATAAGTTCAGAAGTACACATCCCACTAGGGGATGCTAAATTGGTAATAACAACATATTGGGGTCTGCATACAGGAGAAAGAGACTGGCATTTGGGTCAGGGAGTCTCCGTAGAATGGAGGAAAAGGAGATATAGTACACAAGTAGAACCTGACCTAGCAGACCAACTGATTCATCTGTATTACTTTGATTGTTTTTCAGAATCTGCTATAAGAAATGCCATATTAGGACGTATAGTTAGACCTAGGTGTGAATATCAAGCAGGACATAACAAGGTAGGATCTTTACAGTACTTGGCA…
STAR10	HIVMDA	3HG	XKH74	STAR10_HIVMDA_3HG_XKH74	AGGATTAGAACATGGATAAGTTTAGTAAAACACCATATGCATGTTTCAAAGAAAGCTAAGGGATGGATTTATAGACATCACTATGAAAGCCCTCATCCAAGAATAAGTTCAGAAGTACACATCCCACTAGGGGATGCTAAATTGGTAATAATAACATATTGGGGTCTGCATACAGGAGAAAGAGACTGGCATTTGGGTCAGGGAGTCTCCGTAGAATGGAGGAAAAGGAGATATAGTACACAAGTAGAACCTGACCTAGCAGACCAACTGATTCATCTGTATTACTTTGATTGTTTTTCAGAATCTGCTATAAGAAATGCCATATTAGGACGTATAGTTAGACCTAGGTGTGAATATCAAGCAGGACATAACAAGGTAGGATCTTTACAGTACTTGGCA…
STAR11	HIVMDA	3HG	YAS02	STAR11_HIVMDA_3HG_YAS02	AGGATTAGAACATGGAACAGTTTAGTAAAACACCATATGCATATTTCAAAGAAAGCTAAGGGATGGGTTTATAGACATCACTATGAAAACACTCATCCAAAAATAAGTTCAGAAGTACACATCCCACTAGGAGATGCTACATTGATAATAACCACATATTGGGGTCTGCATACAGGAGAAAGAGAATGGCATTTGGGTAATGGAGTCTCCATAGAATGGAGGACAAGGAGATACAGAACACAAGTAGACCCTAGCCTAGCAGACCGACTAATTCATCAACATTACTTTGATTGTTTTTCAGAATCTGCTATAAGAAAAGCCATATTAGGACATAGAGTTAGTCCTAGGTGTGAATATCAAGCAGGACATAACAAGGTAGGATCTCTACAGTACTTGGCA…
STAR11	HIVMDA	3HG	YAS07	STAR11_HIVMDA_3HG_YAS07	AGGATTAGAACATGGAACAGTTTAGTAAAACACCATATGCATATTTCAAAGAAAGCTAAGGGATGGGTTTATAGACATCACTATGAAAACACTCATCCAAAAATAAGTTCAGAAGTACACATCCCACTAGGAGATGCTACATTGATAATAACCACATATTGGGGTCTGCATACAGGAGAAAGAGAATGGCATTTGGGTAATGGAGTCTCCATAGAATGGAGGACAAGGAGATACAGAACACAAGTAGACCCTAACCTAGCAGACCGACTAATTCATCAACATTACTTTGATTGTTTTTCAGAATCTGCTATAAGAAAAGCCATATTAGGACATAGAGTTAGTCCTAGGTGTGAATATCAAGCAGGACATAACAAGGTAGGATCTCTACAGTACTTGGCA…
STAR11	HIVMDA	3HG	YCM21	STAR11_HIVMDA_3HG_YCM21	AGGATTAGAACATGGAACAGTTTAGTAAAACACCATATGCATATTTCAAAGAAAGCTAAGGGATGGGTTTATAGACATCACTATGAAAACACTCATCCAAAAATAAGTTCAGAAGTACACATCCCACTAGGAGATGCTACATTGATAATAACCACATATTGGGGTCTGCATACAGGAGAAAGAGAATGGCATTTGGGTAATGGAGTCTCCATAGAATGGAGGACAAGGAGATACACAACACAAGTAGACCCTAACCTAGCAGACCGACTAATTCATCAACATTACTTTGATTGTTTTTCAGAATCTGCTATAAGAAAAGCCATATTAGGACATAGAGTTAGTCCTAGGTGTGAATATCAAGCAGGACATAACAAGGTAGGATCTCTACAGTACTTGGCA…
STAR11	HIVMDA	3HG	YCM56	STAR11_HIVMDA_3HG_YCM56	AGGATTAGAACATGGAACAGTTTAGTAAAACACCATATGCATATTTCAAAGAAAGCTAAGGGATGGGTTTATAGACATCACTATGAAAACACTCATCCAAAAATAAGTTCAGAAGTACACATCCCACTAGGAGATGCTACATTGATAATAACCACATATTGGGGTCTGCATACAGGAGAAAGAGAATGGCATTTGGGTAATGGAGTCTCCATAGAATGGAGGACAAGGAGATACAAAACACAAGTAGACCCTAACCTAGCAGACCGACTAATTCATCAACATTACTTTGATTGTTTTTCAGAATCTGCTATAAGAAAAGCCATATTAGGACATAGAGTTAGTCCTAGGTGTGAATATCAAGCAGGACATAACAAGGTAGGATCTCTACAGTACTTGGCA…
STAR11	HIVMDA	3HG	YCY09	STAR11_HIVMDA_3HG_YCY09	AGGATTAGAACATGGAACAGTTTAGTAAAACACCATATGCATATTTCAAAGAAAGCTAAGGGATGGGTTTATAGACATCACTATGAAAACACTCATCCAAAAATAAGTTCAGAAGTACACATCCCACTAGGAGATGCTACATTGATAATAACCACATATTGGGGTCTGCATACAGGAGAAAGAGAATGGCATTTGGGTAATGGAGTCTCCATAGAATGGAGGACAAGGAGATACAGAACACAAGTAGACCCTAGCCTAGCAGACCGACTAATTCATCAACATTACTTTGATTGTTTTTCAGAATCTGCTATAAGAAAAGCCATATTAGGACATAGAGTTAGTCCTAGGTGTGAATATCAAGCAGGACATAACAAGGTAGGATCTCTACAGTACTTGGCA…
STAR11	HIVMDA	3HG	YCY17	STAR11_HIVMDA_3HG_YCY17	AGGATTAGAACATGGAACAGTTTAGTAAAACACCATATGCATATTTCAAGGAAAGCTAAGAGATGGGTTTATAGACATCACTATGAAAACACTCATCCAAAAATAAGTTCAGAAGTACACATCCCACTAGGAGATGCTACATTGATAATAACCACATATTGGGGTCTGCATACAGGAGAAAGAGAATGGCATTTGGGTAATGGAGTCTCCATAGAATGGAGGATAAGGAGATACAAAACACAAGTAGACCCTAACCTAGCAGACCGACTAATTCATCAACATTACTTTGATTGTTTTTCAGAATCTGCTATAAGAAAAGCCATATTAGGACATAGAGTTAGTCCTAGGTGTGAATATCAAGCAGGACATAACAAGGTAGGATCTCTACAGTACTTGGCA…
STAR11	HIVMDA	3HG	YCY31	STAR11_HIVMDA_3HG_YCY31	AGGATTAGAACATGGAACAGTTTAGTAAAACACCATATGCATATTTCAAAGAAAGCTAAGGGATGGGTTTATAGACATCACTATGAAAACACTCATCCAAAAATAAGTTCAGAAGTACACATCCCACTAGGAGATGCTACATTGATAATAACCACATATTGGGGTCTGCATACAGGAGAAAGAGAATGGCATTTGGGTAATGGAGTCTCCATAGAATGGAGGACAAGGAGATACAGAACACAAGTAGACCCTAACCTAGCAGACCGACTAATTCATCAACATTACTTTGATTGTTTTTCAGAATCTGCTATAAGAAAAGCCATATTAGGACATAGAGTTAGTCCTAGGTGTGAATATCAAGCAGGACATAACAAGGTAGGATCTCTACAGTACTTGGCA…
STAR11	HIVMDA	3HG	YCY37	STAR11_HIVMDA_3HG_YCY37	AGGATTAGAACATGGAACAGTTTAGTAAAACACCATATGCATATTTCAAAGAAAGCTAAGGGATGGGTTTATAGACATCACTATGAAAACACTCATCCAAAAATAAGTTCAGAAGTACACATCCCACTAGGAGATGCTACATTGGTAATAATCACATATTGGGGTCTGCATACAGGAGAAAGAGAATGGCATTTGGGTAATGGAGTCTCCATAGAATGGAGGATAAGGAGATACAAAACACAAGTAGACCCTAACCTAGCAGACCAACTAATTCATCAACATTACTTTGATTGTTTTTCAGAATCTGCTATAAGAAAAGCCATATTAGGACATAGAGTTAGTCCTAGGTGTGAATATCAAGCAGGACATAACAAGGTAGGATCTCTACAGTACTTGGCA…
STAR11	HIVMDA	3HG	YCY56	STAR11_HIVMDA_3HG_YCY56	AGGATTAGAACATGGAACAGTTTAGTAAAACACCATATGCATATTTCAAAGAAAGCTAAGGGATGGGTTTATAGACATCACTATGAAAACACTCATCCAAAAATAAGTTCAGAAGTACACATCCCACTAGGAGATGCTACATTGATAATAACCACATATTGGGGTCTGCATACAGGAGAAAGAGAATGGCATTTGGGTAATGGAGTCTCCATAGAATGGAGGACAAGGAGATACAAAACACAAGTAGACCCTAACCTAGCAGACCGACTAATTCATCAACATTACTTTGATTGTTTTTCAGAATCTGCTATAAGAAAAGCCATATTAGGACATAGAGTTAGTCCTAGGTGTGAATATCAAGCAGGACATAACAAGGTAGGATCTCTACAGTACTTGGCA…
STAR11	HIVMDA	3HG	YCY61	STAR11_HIVMDA_3HG_YCY61	AGGATTAGAACATGGAACAGTTTAGTAAAACACCATATGCATATTTCAAAGAAAGCTAAGGGATGGGTTTATAGACATCACTATGAAAACACTCATCCAAAAATAAGTTCAGAAGTACACATCCCACTAGGAGATGCTACATTGATAATAACCACATATTGGGGTCTGCATACAGGAGAAAGAGAATGGCATTTGGGTAATGGAGTCTCCATAGAATGGAGGACAAGGAGATACAGAACACAAGTAGACCCTAGCCTAGCAGACCGACTAATTCATCAACATTACTTTGATTGTTTTTCAGAATCTGCTATAAGAAAAGCCATATTAGGACATAGAGTTAGTCCTAGGTGTGAATATCAAGCAGGACATAACAAGGTAGGATCTCTACAGTACTTGGCA…
STAR11	HIVMDA	3HG	YCY67	STAR11_HIVMDA_3HG_YCY67	AGGATTAGAACATGGAACAGTTTAGTAAAACACCATATGCATATTTCAAAGAAAGCTAAGGGATGGGTTTATAGACATCACTATGAAAACACTCATCCAAAAATAAGTTCAGAAGTACACATCCCACTAGGAGATGCTACATTGATAATAACCACATATTGGGGTCTGCATACAGGAGAAAGAGAATGGCATTTGGGTAATGGAGTCTCCATAGAATGGAGGACCAGGAGATACAGAACACAAGTAGACCCTAACCTAGCAGACCGACTAATTCATCAACATTACTTTGATTGTTTTTCAGAATCTGCTATAAGAAAAGCCATATTAGGACATAGAGTTAGTCCTAGGTGTGAATATCAAGCAGGACATAACAAGGTAGGATCTCTACAGTACTTGGCA…
STAR11	HIVMDA	3HG	YCY78	STAR11_HIVMDA_3HG_YCY78	AGGATTAGAACATGGAACAGTTTAGTAAAACACCATATGCATATTTCAAAGAAAGCTAAGGGATGGGTTTATAGACATCACTATGAAAACACTCATCCAAAAATAAGTTCAGAAGTACACATCCCACTAGGAGATGCTACATTGATAATAACCACATATTGGGGTCTGCATACAGGAGAAAGAGAATGGCATTTGGGTAATGGAGTCTCCATAGAATGGAGGACAAGGAGATACAGAACACAAGTAGACCCTAGCCTAGCAGACCGACTAATTCATCAACATTACTTTGATTGTTTTTCAGAATCTGCTATAAGAAAAGCCATATTAGGACATAGAGTTAGTCCTAGGTGTGAATATCAAGCAGGACATAACAAGGTAGGATCTCTACAGTACTTGGCA…
STAR11	HIVMDA	3HG	YCY82	STAR11_HIVMDA_3HG_YCY82	AGGATTAGAACATGGAACAGTTTAGTAAAACACCATATGCATATTTCAAAGAAAGCTAAGGGATGGGTTTATAGACATCACTATGAAAACACTCATCCAAAAATAAGTTCAGAAGTACACATCCCACTAGGAGATGCTACATTGATAATAACCACATATTGGGGTCTGCATACAGGAGAAAGAGAATGGCATTTGGGTAATGGAGTCTCCATAGAATGGAGGACAAGGAGATACACAACACAAGTAGACCCTAACCTAGCAGACCGACTAATTCATCAACATTACTTTGATTGTTTTTCAGAATCTGCTATAAGAAAAGCCATATTAGGACATAGAGTTAGTCCTAGGTGTGAATATCAAGCAGGACATAACAAGGTAGGATCTCTACAGTACTTGGCA…
PIC50877	REPLIg	3HG	TSN_B11	PIC50877_REPLIg_3HG_TSN_B11	AGGATTAGAACATGGAAAAGTTTAGTAAAATACCATATGCATATTTCAGGGAAAGCTAGGAGATGGTGTTATAGACATCACTATGAAAGTACTAATCCAAGAATAAGTTCAGAAGTACACATCCCACTAGGGGAGGATAAATTGGTAATAACAACATATTGGGGTCTGCACACAGGAGAAAGAGACTGGCATTTGGGCCAGGGAGTTTCTATAGAATGGAGGAAAAGGAGATATAACACACAAATAGACCCTGACCTAGCAGACCAACTAATTCATCTGTATTATTTTGATTGTTTTTCAGAATCTGCTATAAGACAAGCCATATTAGGACATATAGTTAGTCCTAGGTGTGAATATCAAGCAGGACATAACAAGGTAGGATCCCTACAGTACTTGGCA…
PIC67505	REPLIg	3HG	TSI_B2	PIC67505_REPLIg_3HG_TSI_B2	AGGATTAGAACATGGATAAGTTTAGTAAAACACCATATGTATACTTCTAAGAAAGCTAAAGGGTGGTTTTATAGACATCACTATGAAAGCCCTCATCCAAGAATAAGTTCAGAAGTACACATCCCACTAGGGGATGCTAAATTAGTGGTAATAACATATTGGGGTCTGCATACAGGAGAAAGAGACTGGCATTTGGGTCAAGGAGTCTCCATAGAATGGAGGAAAAGGAGATATAGCACACAAGTAGACCCTAGCCTAGCAGACCAACTAATTCACCTGTATTATTTTGATTGTTTTTCAGAGTCTGCTATAAGAAATGCCATATTAGGACGCTTAGTTAGGCCTAGTTGTGAATATCAAGCAGGACATAACAAGGTAGGATCCCTACAGTACTTGGCA…
PIC67505	REPLIg	3HG	TTA_A4	PIC67505_REPLIg_3HG_TTA_A4	AGGATTAGAACATGGATAAGTTTAGTAAAACACCATATGTATACTTCTAAGAAAGCTAAAGGGTGGTTTTATAGACATCACTATGAAAGCCCTCATCCAAGAATAAGTTCAGAAGTACACATCCCACTAGGGGATGCTAAATTAGTGGTAATAACATATTGGGGTCTGCATACAGGAGAAAGAGACTGGCATTTGGGTCAAGGAGTCTCCATAGAATGGAGGAAAAGGAGATATAGCACACAAGTAGACCCTAGCCTAGCAGACCAACTAATTCACCTGTATTATTTTGATTGTTTTTCAGAGTCTGCTATAAGAAATGCCATATTAGGACGCTTAGTTAGGCCTAGTTGTGAATATCAAGCAGGACATAACAAGGTAGGATCCCTACAGTACTTGGCA…
PIC67505	REPLIg	3HG	TTA_B11	PIC67505_REPLIg_3HG_TTA_B11	AGGATTAGAACATGGATAAGTTTAGTAAAACACCATATGTATACTTCTAAGAAAGCTAAAGGGTGGTTTTATAGACATCACTATGAAAGCCCTCATCCAAGAATAAGTTCAGAAGTACACATCCCACTAGGGGATGCTAAATTAGTGGTAATAACATATTGGGGTCTGCATACAGGAGAAAGAGACTGGCATTTGGGTCAAGGAGTCTCCATAGAATGGAGGAAAAGGAGATATAGCACACAAGTAGACCCTAGCCTAGCAGACCAACTAATTCACCTGTATTATTTTGATTGTTTTTCAGAGTCTGCTATAAGAAATGCCATATTAGGACGCTTAGTTAGGCCTAGTTGTGAATATCAAGCAGGACATAACAAGGTAGGATCCCTACAGTACTTGGCA…
PIC67505	REPLIg	3HG	TTA_D7	PIC67505_REPLIg_3HG_TTA_D7	AGGATTAGAACATGGATAAGTTTAGTAAAACACCATATGTATACTTCTAAGAAAGCTAAAGGGTGGTTTTATAGACATCACTATGAAAGCCCTCATCCAAGAATAAGTTCAGAAGTACACATCCCACTAGGGGATGCTAAATTAGTGGTAATAACATATTGGGGTCTGCATACAGGAGAAAGAGACTGGCATTTGGGTCAAGGAGTCTCCATAGAATGGAGGAAAAGGAGATATAGCACACAAGTAGACCCTAGCCTAGCAGACCAACTAATTCACCTGTATTATTTTGATTGTTTTTCAGAGTCTGCTATAAGAAATGCCATATTAGGACGCTTAGTTAGGCCTAGTTGTGAATATCAAGCAGGACATAACAAGGTAGGATCCCTACAGTACTTGGCA…
PIC67505	REPLIg	3HG	TTW_A1	PIC67505_REPLIg_3HG_TTW_A1	AGGATTAGAACATGGATAAGTTTAGTAAAACACCATATGTATACTTCTAAGAAAGCTAAAGGGTGGTTTTATAGACATCACTATGAAAGCCCTCATCCAAGAATAAGTTCAGAAGTACACATCCCACTAGGGGATGCTAAATTAGTGGTAATAACATATTAAGGTCTGCATACAGGAGAAAGAGACTGGCATTTAGGTCAAAGAGTCTCCATAGAATGGAGGAAAAGGAGATATAGCACACAAGTAGACCCTAGCCTAGCAGACCAACTAATTCACCTGTATTATTTTGATTGTTTTTCAGAGTCTGCTATAAGAAATGCCATATTAGGACGCTTAGTTAGGCCTAGTTGTGAATATCAAGCAAGACATAACAAAGTAGGATCCCTACAGTACTTGGCA…
PIC67505	REPLIg	3HG	TUJ_B8	PIC67505_REPLIg_3HG_TUJ_B8	AGGAAAAATAACATGGTAGAACAAATGCATGAGGATATAATCAGTTTATGGGAGCAAAGCTTAAAGCCATGTGTAAAATTAACCCCACTCTGTGTTACTTTAAATTGCACTGATGTGAGGAATAATACTAATAATACTACTAATACTAATACCACTAGTACTAATGAGGAAATAATGGGTAAAGAAGAAATGAAAAATTGTTCTTTCAATATTACCACAAACCTAAGAGATAAAATGAAAAAAGAATATTCATTGTTCTATAAACTTGATATAGTACAAATAGATAATAGTACCAATAATACTAACTATAGGTTGATAAGTTGTGACACCTCAGTCCTTACACAGGCCTGTCCAAAGATAACCTTTGAGCCAATTCCAATACATTATTGCGCCCCGGCT…
PIC67505	REPLIg	3HG	TUX_D7	PIC67505_REPLIg_3HG_TUX_D7	AGGATTAGAACATGGATAAGTTTAGTAAAACACCATATGTATACTTCTAAGAAAGCTAAAGGGTGGTTTTATAGACATCACTATGAAAGCCCTCATCCAAGAATAAGTTCAGAAGTACACATCCCACTAGGGGATGCTAAATTAGTGGTAATAACATATTGGGGTCTGCATACAGGAGAAAGAGACTGGCATTTGGGTCAAGGAGTCTCCATAGAATGGAGGAAAAGGAGATATAGCACACAAGTAGACCCTAGCCTAGCAGACCAACTAATTCACCTGTATTATTTTGATTGTTTTTCAGAGTCTGCTATAAGAAATGCCATATTAGGACGCTTAGTTAGGCCTAGTTGTGAATATCAAGCAGGACATAACAAGGTAGGATCCCTACAGTACTTGGCA…
PIC67505	REPLIg	3HG	TVL _A5	PIC67505_REPLIg_3HG_TVL _A5	AGGATTAGAACATAGATAAGTTTAGTAAAACACCATATGTATACTTCTAAGAAAGCTAAAGGGTGGTTTTATAGACATCACTATGAAAGCCCTCATCCAAGAATAAGTTCAGAAGTACACATCCCACTAAAAGATGCTAAATTAGTAGTAATAACATATTAAAGTCTGCATACAGAAGAAAGAGACTGGCATTTAGGTCAAGGAGTCTCCATAGAATAGAGGAAAAGGAGATATAGCACACAAGTAGACCCTAGCCTAGCAGACCAACTAATTCACCTGTATTATTTTGATTGTTTTTCAGAGTCTGCTATAAGAAATGCCATATTAAGACGCTTAGTTAGGCCTAGTTGTGAATATCAAGCAGGACATAACAAGGTAAGATCCCTACAGTACTTGGCA…
PIC67505	REPLIg	3HG	TVL_G4	PIC67505_REPLIg_3HG_TVL_G4	AGGATTAGAACATGGATAAGTTTAGTAAAACACCATATGTATACTTCTAAGAAAGCTAAAGGGTGGTTTTATAGACATCACTATGAAAGCCCTCATCCAAGAATAAGTTCAGAAGTACACATCCCACTAGAGGATGCTAAATTAGTGGTAATAACATATTAAGGTCTGCATACAGGAGAAAGAGACTGGCATTTAGGTCAAAGAGTCTCCATAGAATAGAGGAAAAGGAGATATAGCACACAAGTAGACCCTAGCCTAGCAGACCAACTAATTCACCTGTATTATTTTGATTGTTTTTCAGAGTCTGCTATAAGAAATGCCATATTAGGACGCTTAGTTAGGCCTAGTTGTGAATATCAAGCAGGACATAACAAGGTAGGATCCCTACAGTACTTAGCA…
PIC67505	REPLIg	3HG	TWB_A9	PIC67505_REPLIg_3HG_TWB_A9	AATTAGAACATGAATAAGTTTAGTAAAACACCATATGTATACTTCTAAGAAAGCTAAAGGGTGGTTTTATAGACATCACTATAAAAGCCCTCATCCAAGAATAAGTTCAGAAGTACACATCCCACTAGGGAATGCTAAATTAGTGGTAATAACATATTAGGGTCTGCATACAGGAGAAAGAGACTGGCATTTGGGTCAAGAAGTCTCCATAGAATGAAGAAAAAGGAGATATAGCACACAAGTAGACCCTAGCCTAGCAGACCGACTAATTCACCTGTATTATTTTAATTGTTTTTCAGAGTCTGCTATAAAAAATGCCATATTAGGACGCTTAGTTAGGCCTAGTTGTAAATATCAAGCAGAACATAACAAGGTAGAATCCCTACAGTACTTGGCACT…
PIC67505	REPLIg	3HG	TWB_D3	PIC67505_REPLIg_3HG_TWB_D3	AGGATTAGAACATGGATAAGTTTAGTAAAACACCATATGTATACTTCTAAGAAAGCTAAAGGGTGGTTTTATAGACATCACTATGAAAGCCCTCATCCAAGAATAAGTTCAGAAGTACACATCCCACTAGGGGATGCTAAATTAGTGGTAATAACATATTGGGGTCTGCATACAGGAGAAAGAGACTGGCATTTGGGTCAAGGAGTCTCCATAGAATGGAGGAAAAGGAGATATAGCACACAAGTAGACCCTAGCCTAGCAGACCGACTAATTCACCTGTATTATTTTGATTGTTTTTCAGAGTCTGCTATAAGAAATGCCATATTAGGACGCTTAGTTAGGCCTAGTTGTGAATATCAAGCAGGACATAACAAGGTAGGATCCCTACAGTACTTGGCA…
STAR10	HIVMDA	3HG	XKH80	STAR10_HIVMDA_3HG_XKH80	AGGATTAGAACATGGATAAGTTTAGTAAAACACCATATGCATGTTTCAAAGAAAGCTAAGGGATGGATTTATAGACATCACTATGAAAGCCCTCATCCAAGAATAAGTTCAGAAGTACATATCCCACTAGGGGATGCTAAATTGGTAATAACAACATATTGGGGTCTGCATACAGGAGAAAGAGACTGGCATTTGGGTCAGGGAGTCTCCGTAGAATGGAGGAAAAGGAGATATAGTACACAAGTAGAACCTGACCTAGCAGACCAACTGATTCATCTGTATTACTTTGATTGTTTTTCAGAATCTGCTATAAGAAATGCCATATTAGGACGTATAGTTAGACCTAGGTGTGAATATCAAGCAGGACATAACAAGGTAGGATCTTTACAGTACTTGGCA…
STAR10	HIVMDA	3HG	XKH84	STAR10_HIVMDA_3HG_XKH84	AAGGATTAGAACATGGATAAGTTTAGTAAAACACCATATGCATGTTTCAAAGAAAGCTAAGGGATGGATTTATAGACATCACTATGAAAGYCCTCATCCAAGAATAAGTTCAGAAGTACATATCCCACTAGGGGATGCTAAATTGGTAATAACAACATATTGGGGTCTGCATACAGGAGAAAGAGACTGGCATTTGGGTCAGGGAGTCTCCGTAGAATGGAGGAAAAGGAGATATAGTACACAAGTAGAACCTGACCTAGCAGACCAACTGATTCATCTGTATTACTTTGATTGTTTTTCAGAATCTGCTATAAGAAATGCCATATTAGGACGTATAGTTAGACCTAGGTGTGAATATCAAGCAGGACATAACAAGGTAGGATCTTTACAGTACTTGGC…
STAR10	HIVMDA	3HG	XKH94	STAR10_HIVMDA_3HG_XKH94	AGGATTAGAACATGGATAAGTTTAGTAAAACACCATATGCATGTTTCAAAGAAAGCTAAGGGATGGATTTATAGACATCACTATGAAAGCCCTCATCCAAGAATAAGTTCAGAAGTACACATCCCACTAGGGGATGCTAAATTGGTAATAACAACATATTGGGGTCTGCATACAGGAGAAAGAGACTGGCATTTGGGTCAGGGAGTCTCCGTAGAATGGAGGAAAAGGAGATATAGTACACAAGTAGAACCTGACCTAGCAGACCAACTGATTCATCTGTATTACTTTGATTGTTTTTCAGAATCTGCTATAAGAAATGCCATATTAGGACGTATAGTTAGACCTAGGTGTGAATATCAAGCAGGACATAACAAGGTAGGATCTTTACAGTACTTGGCA…
STAR10	HIVMDA	3HG	XLO12	STAR10_HIVMDA_3HG_XLO12	AGGATTAGAACATGGATAAGTTTAGTAAAACACCATATGCATGTTTCAAAGAAAGCTAAGGGATGGATTTATAGACATCACTATGAAAGCCCTCATCCAAGAATAAGTTCAGAAGTACACATCCCACTAGGGGATGCTAAATTGGTAATAACAACATATTGGGGTCTGCATACAGGAGAAAGAGACTGGCATTTGGGTCAGGGAGTCTCCGTAGAATGGAGGAAAAGGAGATATAGTACACAAGTAGAACCTGACCTAGCAGACCAACTGATTCATCTGTATTACTTTGATTGTTTTTCAGAATCTGCTATAAGAAATGCCATATTAGGACGTATAGTTAGACCTAGGTGTGAATATCAAGCAGGACATAACAAGGTAGGATCTTTACAGTACTTGGCA…
STAR10	HIVMDA	3HG	XLO13	STAR10_HIVMDA_3HG_XLO13	AAGGATTAGAACATGGATAAGTTTAGTAAAACACCATATGCATGTTTCAAAGAAAGCTAAGGGATGGATTTATAGACATCACTATGAAAGCCCTCATCCAAGAATAAGTTCAGAAGTACACATCCCACTAGGGGATGCTAAATTGGTAATAACAACATATTGGGGTCTGCATACAGGAGAAAGAGACTGGCATTTGGGTCAGGGAGTCTCCGTAGAATGGAGGAAAAGGAGATATAGTACACAAGTAGAACCTGACCTAGCAGACCAACTGATTCATCTGTATTACTTTGATTGTTTTTCAGAATCTGCTATAAGAAATGCCATATTAGGACGTATAGTTAGACCTAGGTGTGAATATCAAGCAGGACATAACAAGGTAGGATCTTTACAGTACTTGGC…
STAR10	HIVMDA	3HG	XLO20	STAR10_HIVMDA_3HG_XLO20	AAGGATTAGAACATGGATAAGTCTAGTAAAACACCATATGCATGTTTCAAAGAAAGCTAAGGGATGGATTTATAGACATCACTATGAAAGCCCTCATCCAAGAATAAGTTCAGAAGTACACATCCCACTAGGGGATGCTAAATTGGTAATAACAACATATTGGGGTCTGCATACAGGAGAAAGAGACTGGCATTTGGGTCAGGGAGTCTCCGTAGAATGGAGGAAAAGGAGATATAGTACACAAGTAGAACCTGACCTAGCAGACCAACTGATTCATCTGTATTACTTTGATTGTTTTTCAGAATCTGCTATAAGAAATGCCATATTAGGACGTATAGTTAGACCTAGGTGTGAATATCAAGCAGGACATAACAAGGTAGGATCTTTACAGTACTTGGC…
STAR10	HIVMDA	3HG	XLO30	STAR10_HIVMDA_3HG_XLO30	AGGATTAGAACATGGATAAGTTTAGTAAAACACCATATGCATGTTTCAAAGAAAGCTAAGGGATGGTTTTATAGACATCACTATGAAAGCCCTCATCCAAGAATAAGTTCAGAAGTACACATCCCACTAGGGGATGCTAAATTGGTAATAACAACATATTGGGGTCTGCATACAGGAGAAAGAGACTGGCATTTGGGTCAGGGAGTCTCCGTAGAATGGAGGAAAAGGAGATATAGTACACAAGTAGAACCTGACCTAGCAGACCAACTGATTCATCTGTATTACTTTGATTGTTTTTCAGAATCTGCTATAAGAAATGCCATATTAGGACGTATAGTTAGACCTAGGTGTGAATATCAAGCAGGACATAACAAGGTAGGATCTTTACAGTACTTGGCA…
STAR10	HIVMDA	3HG	XLO47	STAR10_HIVMDA_3HG_XLO47	AAGGATTAGAACATGGATAAGTTTAGTAAAACACCATATGCATGTTTCAAAGAAAGCTAAGGGATGGTTTTATAGACATCACTATGAAAGCCCTCATCCAAGAATAAGTTCAGAAGTACACATCCCACTAGGGGATGCTAAATTGGTAATAAYAACATATTGGGGTCTGCATACAGGAGAAAGAGACTGGCATTTGGGTCAGGGAGTCTCCGTAGAATGGAGGAAAAGGAGATATAGTACACAAGTAGAACCTGACCTAGCAGACCAACTGATTCATCTGTATTACTTTGATTGTTTTTCAGAATCTGCTATAAGAAATGCCATATTAGGACGTATAGTTAGACCTAGGTGTGAATATCAAGCAGGACATAACAAGGTAGGATCTTTACAGTACTTGGC…
STAR10	HIVMDA	3HG	XLO64	STAR10_HIVMDA_3HG_XLO64	AAGGATTAGAACATGGATAAGTTTAGTAAAACACCATATGCATGTTTCAAAGAAAGCTAAGGGATGGATTTATAGACATCACTATGAAAGCCCTCATCCAAGAATAAGTTCAGAAGTACATATCCCACTAGGGGATGCTAAATTGGTAATAACAACATATTGGGGTCTGCATACAGGAGAAAGAGACTGGCATTTGGGTCAGGGAGTCTCCGTAGAATGGAGGAAAAGGAGATATAGTACACAAGTAGAACCTGACCTAGCAGACCAACTGATTCATCTGTATTACTTTGATTGTTTTTCAGAATCTGCTATAAGAAATGCCATATTAGGACGTATAGTTAGACCTAGGTGTGAATATCAAGCAGGACATAACAAGGTAGGATCTTTACAGTACTTGGC…
STAR10	HIVMDA	3HG	XLO71	STAR10_HIVMDA_3HG_XLO71	AGGATTAGAACATGGATAAGTTTAGTAAAACACCATATGCATGTTTCAAAGAAAGCTAAGGGATGGATTTATAGACATCACTATGAAAGCCCTCATCCAAGAATAAGTTCAGAAGTACATATCCCACTAGGGGATGCTAAATTGGTAATAACAACATATTGGGGTCTGCATACAGGAGAAAGAGACTGGCATTTGGGTCAGGGAGTCTCCGTAGAATGGAGGAAAAGGAGATATAGTACACAAGTAGAACCTGACCTAGCAGACCAACTGATTCATCTGTATTACTTTGATTGTTTTTCAGAATCTGCTATAAGAAATGCCATATTAGGACGTATAGTTAGACCTAGGTGTGAATATCAAGCAGGACATAACAAGGTAGGATCTTTACAGTACTTGGCA…
STAR10	HIVMDA	3HG	XLO91	STAR10_HIVMDA_3HG_XLO91	AGGATTAGAACATGGATAAGTTTAGTAAAACACCATATGCATGTTTCAAAGAAAGCTAAGGGATGGTTTTATAGACATCACTATGAAAGCCCTCATCCAAGAATAAGTTCAGAAGTACACATCCCACTAGGGGATGCTAAATTGGTAATAACAACATATTGGGGTCTGCATACAGGAGAAAGAGACTGGCATTTGGGTCAGGGAGTCTCCGTAGAATGGAGGAAAAGGAGATATAGTACACAAGTAGAACCTGACCTAGCAGACCAACTGATTCATCTGTATTACTTTGATTGTTTTTCAGAATCTGCTATAAGAAATGCCATATTAGGACGTATAGTTAGACCTAGGTGTGAATATCAAGCAGGACATAACAAGGTAGGATCTTTACAGTACTTGGCA…
STAR10	REPLIg	3HG	XRB10	STAR10_REPLIg_3HG_XRB10	AGGATTAGAACATGGATAAGTTTAGTAAAACACCATATGCATGTTTCAAAGAAAGCTAAGGGATGGATTTATAGACATCACTATGAAAGCCCTCATCCAAGAATAAGTTCAGAAGTACACATCCCACTAGGGGATGCTAAATTGGTAATAACAACATATTGGGGTCTGCATACAGGAGAAAGAGACTGGCATTTGGGTCAGGGAGTCTCCGTAGAATGGAGGAAAAGGAGATATAGTACACAAGTAGAACCTGACCTAGCAGACCAACTGATTCATCTGTATTACTTTGATTGTTTTTCAGAATCTGCTATAAGAAATGCCATATTAGGACGTATAGTTAGACCTAGGTGTGAATATCAAGCAGGACATAACAAGGTAGGATCTTTACAGTACTTGGCA…
STAR10	REPLIg	3HG	XRB17	STAR10_REPLIg_3HG_XRB17	AGGATTAGAACATGGATAAGTTTAGTAAAACACCATATGCATATTTCAAAGAAAGCTAAGGGATGGTTTTATAGACATCACTATGAAAGCCCTCATCCAAGAATAAGTTCAGAAGTACACATCCCACTAGGGGATGCTAAATTGGTAATAACAACATATTGGGGTCTGCATACAGGAGAAAGAGACTGGCATTTGGGTCAGGGAGTCTCCGTAGAATGGAGGAAAAGGAGATATAGTACACAAGTAGAACCTGACCTAGCAGACCAACTGATTCATCTGTATTACTTTGATTGTTTTTCAGAATCTGCTATAAGAAATGCCATATTAGGACGTATAGTTAGACCTAGGTGTGAATATCAAGCAGGACATAACAAGGTAGGATCTTTACAGTACTTGGCA…
STAR10	REPLIg	3HG	XRB51	STAR10_REPLIg_3HG_XRB51	AGGATTAGAACATGGATAAGTTTAGTAAAACACCATATGCATGTTTCAAAGAAAGCTAAGGGATGGATTTATAGACATCACTATGAAAGCCCTCATCCAAGAATAAGTTCAGAAGTACATATCCCACTAGGGGATGCTAAATTGGTAATAACAACATATTGGGGTCTGCATACAGGAGAAAGAGACTGGCATTTGGGTCAGGGAGTCTCCGTAGAATGGAGGAAAAGGAGATATAGTACACAAGTAGAACCTGACCTAGCAGACCAACTGATTCATCTGTATTACTTTGATTGTTTTTCAGAATCTGCTATAAGAAATGCCATATTAGGACGTATAGTTAGACCTAGGTGTGAATATCAAGCAGGACATAACAAGGTAGGATCTTTACAGTACTTGGCA…
STAR10	REPLIg	3HG	XRB59	STAR10_REPLIg_3HG_XRB59	AGGATTAGAACATGGATAAGTTTAGTAAAACACCATATGCATGTTTCAAAGAAAGCTAAGGGATGGATTTATAGACATCACTATGAAAGCCCTCATCCAAGAATAAGTTCAGAAGTACATATCCCACTAGGGGATGCTAAATTGGTAATAACAACATATTGGGGTCTGCATACAGGAGAAAGAGACTGGCATTTGGGTCAGGGAGTCTCCGTAGAATGGAGGAAAAGGAGATATAGTACACAAGTAGAACCTGACCTAGCAGACCAACTGATTCATCTGTATTACTTTGATTGTTTTTCAGAATCTGCTATAAGAAATGCCATATTAGGACGTATAGTTAGACCTAGGTGTGAATATCAAGCAGGACATAACAAGGTAGGATCTTTACAGTACTTGGCA…
STAR10	REPLIg	3HG	XRB68	STAR10_REPLIg_3HG_XRB68	AGAATTAGAACATGGATAAGTTTAGTAAAACACCATATGCATGTTTCAAAGAAAGCTAAGGGATAGTTTTATAGACATCACTATGAAAGCCCTCATCCAAGAATAAGTTCAGAGGTACACATCCCACTAGGGGATGCTAAATTGGTAATAACAACATATTGGGGTCTGCATACAGGAGAAAGAGACTGGCATTTGGGTCAGGGAGTCTCCGTAGAATGGAGAAAAAGGAGATATAGTACACAAGTAGAACCTAACCTAGCAGACCAACTAATTCATCTGTATTACTTTAATTGTTTTTCAGAATCTGCTATAAGAAATGCCATATTAAGACGTATAGTTAAACCTAGGTGTGAATATCAAGCAGGACATAACAAGGTAGAATCTTTACAGTACTTAGCA…
STAR10	REPLIg	3HG	XRB88	STAR10_REPLIg_3HG_XRB88	AGGATTAGAACATGGATAAGTTTAGTAAAACACCATATGCATGTTTCAAAGAAAGCTAAGGGATGGATTTATAGACATCACTATGAAAGCCCTCATCCAAGAATAAGTTCAGAAGTACACATCCCACTAGGGGATGCTAAATTGGTAATAACAACATATTGGGGTCTGCATACAGGAGAAAGAGACTGGCATTTGGGTCAGGGAGTCTCCGTAGAATGGAGGAAAAGGAGATATAGTACACAAGTAGAACCTGACCTAGCAGACCAACTGATTCATCTGTATTACTTTGATTGTTTTTCAGAATCTGCTATAAGAAATGCCATATTAGGACGTATAGTTAGACCTAGGTGTGAATATCAAGCAGGACATAACAAGGTAGGATCTTTACAATACTTGGCA…
STAR10	REPLIg	3HG	XRB90	STAR10_REPLIg_3HG_XRB90	AGGATTAGAACATGGATAAGTTTAGTAAAACACCATATGCATGTTTCAAAGAAAGCTAAGGGATGGTTTTATAGACATCACTATGAAAGCCCTCATCCAAGAATAAGTTCAGAAGTACACATCCCACTAGGGGATGCTAAATTGGTAATAACAACATATTGGGGTCTGCATACAGGAGAAAGAGACTGGCATTTGGGTCAGGGAGTCTCCGTAGAATGGAGGAAAAGGAGATATAGTACACAAGTAGAACCTGACCTAGCAGACCAACTGATTCATCTGTATTACTTTGATTGTTTTTCAGAATCTGCTATAAGAAATACCATATTAGGACGTATAGTTAGACCTAGGTGTGAATATCAAGCAGGACATAACAAGGTAGGATCTTTACAGTACTTGGCA…
STAR10	REPLIg	3HG	XRB94	STAR10_REPLIg_3HG_XRB94	AGGATTAGAACATGGATAAGTTTAGTAAAACACCATATGCATGTTTCAAAGAAAGCTAAGGGATGGATTTATAGACATCACTATGAAAGCCCTCATCCAAGAATAAGTTCAGAAGTACACATCCCACTAGGGGATGCTAAATTGGTAATAACAACATATTGGGGTCTGCATACAGGAGAAAGAGACTGGCATTTGGGTCAGGGAGTCTCCGTAGAATGGAGGAAAAGGAGATATAGTACACAAGTAGAACCTGACCTAGCAGACCAACTGATTCATCTGTATTACTTTGATTGTTTTTCAGAATCTGCTATAAGAAATGCCATATTAGGACGTATAGTTAGACCTAGGTGTGAATATCAAGCAGGACATAACAAGGTAGGATCTTTACAGTACTTGGCA…
STAR10	REPLIg	3HG	XRZ10	STAR10_REPLIg_3HG_XRZ10	AGGATTAGAACATGGATAAGTTTAGTAAAACACCATATGCATGTTTCAAAGAAAGCTAAGGGATGGTTTTATAGACATCACTATGAAAGCCCTCATCCAAGAATAAGTTCAGAAGTACACATCCCACTAGGGGATGCTAAATTGGTAATAACAACATATTGGGGTCTGCATACAGGAGAAAGAGACTGGCATTTGGGTCAGGGAGTCTCCGTAGAATGGAGGAAAAGGAGATATAGTACACAAGTAGAACCTGACCTAGCAGACCAACTGATTCATCTGTATTACTTTGATTGTTTTTCAGAATCTGCTATAAGAAATGCCATATTAGGACGTATAGTTAGACCTAGGTGTGAATATCAAGCAGGACATAACAAGGTAGGATCTTTACAGTACTTGGCA…
STAR10	REPLIg	3HG	XRZ179	STAR10_REPLIg_3HG_XRZ179	AGGATTAGAACATGGATAAGTTTAGTAAAACACCATATGCATGTTTCAAAGAAAGCTAAGGGATGGATTTATAGACATCACTATGAAAGCCCTCATCCAAGAATAAGTTCAGAAGTACACATCCCACTAGGGGATGCTAAATTGGTAATAACAACATATTGGGGTCTGCATACAGGAGAAAGAGACTGGCATTTGGGTCAGGGAGTCTCCGTAGAATGGAGGAAAAGGAGATATAGTACACAAGTAGAACCTGACCTAGCAGACCAACTGATTCATCTGTATTACTTTGATTGTTTTTCAGAATCTGCTATAAGAAATGCCATATTAGGACGTATAGTTAGACCTAGGTGTGAATATCAAGCAGGACATAACAAGGTAGGATCTTTACAGTACTTGGCA…
STAR10	REPLIg	3HG	XRZ35	STAR10_REPLIg_3HG_XRZ35	AGGATTAGAACATGGATAAGTTTAGTAAAACACCATATGCATGTTTCAAAGAAAGCTAAGGGATGGATTTATAGACATCACTATGAAAGCCCTCATCCAAGAATAAGTTCAGAAGTACACATCCCACTAGGGGATGCTAAATTGGTAATAACAACATATTGGGGTCTGCATACAGGAGAAAGAGACTGGCATTTGGGTCAGGGAGTCTCCGTAGAATGGAGGAAAAGGAGATATAGTACACAAGTAGAACCTGACCTAGCAGACCAACTGATTCATCTGTATTACTTTGATTGTTTTTCAGAATCTGCTATAAGAAATGCCATATTAGGACGTATAGTTAGACCTAGGTGTGAATATCAAGCAGGACATAACAAGGTAGGATCTTTACAGTACTTGGCA…
STAR10	REPLIg	3HG	XRZ40	STAR10_REPLIg_3HG_XRZ40	AGGATTAGAACATGGATAAGTTTAGTAAAACACCATATGCATGTTTCAAAGAAAGCTAAGGGATGGATTTATAGACATCACTATGAAAGCCCTCATCCAAGAATAAGTTCAGAAGTACATATCCCACTAGGGGATGCTAAATTGGTAATAACAACATATTGGGGTCTGCATACAGGAGAAAGAGACTGGCATTTGGGTCAGGGAGTCTCCGTAGAATGGAGGAAAAGGAGATATAGTACACAAGTAGAACCTGACCTAGCAGACCAACTGATTCATCTGTATTACTTTGATTGTTTTTCAGAATCTGCTATAAGAAATGCCATATTAGGACGTATAGTTAGACCTAGGTGTGAATATCAAGCAGGACATAACAAGGTAGGATCTTTACAGTACTTGGCA…
STAR10	REPLIg	3HG	XRZ56	STAR10_REPLIg_3HG_XRZ56	AGGATTAGAACATGGATAAGTTTAGTAAAACACCATATGCATGTTTCAAAGAAAGCTAAGGGATGGATTTATAGACATCACTATGAAAGCCCTCATCCAAGAATAAGTTCAGAAATACACATCCCACTAGGGGATGCTAAATTGGTAATAACAACATATTGGGGTCTGCATACAGGAGAAAGAGACTGGCATTTGGGTCAGGGAGTCTCCGTAGAATGGAGGAAAAGGAGATATAGTACACAAGTAGAACCTGACCTAGCAGACCAACTGATTCATCTGTATTACTTTGATTGTTTTTCAGAATCTGCTATAAGAAATGCCATATTAGGACGTATAGTTAGACCTAGGTGTGAATATCAAGCAGGACATAACAAGGTAGGATCTTTACAGTACTTGGCA…
STAR10	REPLIg	3HG	XRZ74	STAR10_REPLIg_3HG_XRZ74	AGGATTAGAACATGGATAAGTTTAGTAAAACACCATATGCATGTTTCAAAGAAAGCTAAGGGATGGTTTTATAGACATCACTATGAAAGCCCTCATCCAAGAATAAGTTCAGAAGTACACATCCCACTAGGGGATGCTAAATTGGTAATAACAACATATTGGGGTCTGCATACAGGAGAAAGAGACTGGCATTTGGGTCAGGGAGTCTCCGTAGAATGGAGGAAAAGGAGATATAGTACACAAGTAGAACCTGACCTAGCAGACCAACTGATTCATCTGTATTACTTTGATTGTTTTTCAGAATCTGCTATAAGAAATGCCATATTAGGACGTATAGTTAGACCTAGGTGTGAATATCAAGCAGGACATAACAAGGTAGGATCTTTACAGTACTTGGCA…
STAR10	REPLIg	3HG	XRZ81	STAR10_REPLIg_3HG_XRZ81	AGGATTAGAACATGGATAAGTTTAGTAAAACACCATATGCATGTTTCAAAGAAAGCTAAGGGATGGTTTTATAGACATCACTATGAAAGCCCTCATCCAAGAATAAGTTCAGAAGTACACATCCCACTAGGGGATGCTAAATTGGTAATAACAACATATTGGGGTCTGCATACAGGAGAAAGAGACTGGCATTTGGGTCAGGGAGTCTCCGTAGAATGGAGGAAAAGGAGATATAGTACACAAGTAGAACCTGACCTAGCAGACCAACTGATTCATCTGTATTACTTTGATTGTTTTTCAGAATCTGCTATAAGAAATGCCATATTAGGACGTATAGTTAGACCTAGGTGTGAATATCAAGCAGGACATAACAAGGTAGGATCTTTACAGTACTTGGCA…
STAR10	REPLIg	3HG	XRZ83	STAR10_REPLIg_3HG_XRZ83	AGGATTAGAACATGGATAAGTTTAGTAAAACACCATATGCATGTTTCAAAGAAAGCTAAGGGATGGATTTATAGACATCACTATGAAAGCCCTCATCCAAGAATAAGTTCAGAAGTACACATCCCACTAGGGGATGCTAAATTGGTAATAACAACATATTGGGGTCTGCATACAGGAGAAAGAGACTGGCATTTGGGTCAGGGAGTCTCCGTAGAATGGAGGAAAAGGAGATATAGTACACAAGTAGAACCTGACCTAGCAGACCAACTGATTCATCTGTATTACTTTGATTGTTTTTCAGAATCTGCTATAAGAAATGCCATATTAGGACGTATAGTTAGACCTAGGTGTGAATATCAAGCAGGACATAACAAGGTAGGATCTTTACAGTACTTGGCA…
STAR10	REPLIg	3HG	XSK05	STAR10_REPLIg_3HG_XSK05	GATTAGAACATGGATAAGTTTAGTAAAACACCATATGCATGTTTCAAAGAAAGCTAAGGGATGGATTTATAGACATCACTATGAAAGCCCTCATCCAAGAATAAGTTCAGAAGTACACATCCCACTAGGGGATGCTAAATTGGTAATAACAACATATTGGGGTCTGCATACAGGAGAAAGAGACTGGCATTTGGGTCAGGGAGTCTCCGTAGAATGGAGGAAAAGGAGATATAGTACACAAGTAGAACCTGACCTAGCAGACCAACTGATTCATCTGTATTACTTTGATTGTTTTTCAGAATCTGCTATAAGAAATGCCATATTAGGACGTATAGTTAGACCTAGGTGTGAATATCAAGCAGGACATAACAAGGTAGGATCTTTACAGTACTTGGCACT…
STAR10	REPLIg	3HG	XSK13	STAR10_REPLIg_3HG_XSK13	AGGATTAGAACATGGATAAGTTTAGTAAAACACCATATGCATGTTTCAAAGAAAGCTAAGGGATGGTTTTATAGACATCACTATGAAAGCCCTCATCCAAGAATAAGTTCAGAAGTACACATCCCACTAGGGGATGCTAAATTGGTAATAACAACATATTGGGGTCTGCATACAGGAGAAAGAGACTGGCATTTGGGTCAGGGAGTCTCCGTAGAATGGAGGAAAAGGAGATATAGTACACAAGTAGAACCTGACCTAGCAGACCAACTGATTCATCTGTATTACTTTGATTGTTTTTCAGAATCTGCTATAAGAAATGCCATATTAGGACGTATAGTTAGACCTAGGTGTGAATATCAAGCAGGACATAACAAGGTAGGATCTTTACAGTACTTGGCA…
STAR10	REPLIg	3HG	XSK42	STAR10_REPLIg_3HG_XSK42	AGGATTAGAACATGGATAAGTTTAGTAAAACACCATATGCATGTTTCAAAGAAAGCTAAGGGATGGTTTTATAGACATCACTATGAAAGCCCTCATCCAAGAATAAGTTCAGAAGTACACATCCCACTAGGGGATGCTAAATTGGTAATAACAACTTATTGGGGTCTGCATACAGGAGAAAGAGACTGGCATTTGGGTCAGGGAGTCTCCGTAGAATGGAGGAAAAGGAGATATAGTACACAAGTAGAACCTGACCTAGCAGACCAACTGATTCATCTGTATTACTTTGATTGTTTTTCAGAATCTGCTATAAGAAATGCCATATTAGGACGTATAGTTAGACCTAGGTGTGAATATCAAGCAGGACATAACAAGGTAGGATCTTTACAGTACTTGGCA…
STAR10	REPLIg	3HG	XSK49	STAR10_REPLIg_3HG_XSK49	AGGATTAGAACATGGATAAGTTTAGTAAAACACCATATGCATGTTTCAAAGAAAGCTAAGGGATGGATTTATAGACATCACTATGAAAGCCCTCATCCAAGAATAAGTTCAGAAGTACACATCCCACTAGGGGATGCTAAATTGGTAATAACAACATATTGGGGTCTGCATACAGGAGAAAGAGACTGGCATTTGGGTCAGGGAGTCTCCGTAGAATGGAGGAAAAGGAGATATAGTACACAAGTAGAACCTGACCTAGCAGACCAACTGATTCATCTGTATTACTTTGATTGTTTTTCAGAATCTGCTATAAGAAATGCCATATTAGGACGTATAGTTAGACCTAGGTGTGAATATCAAGCAGGACATAACAAGGTAGGATCTTTACAGTACTTGGCA…
STAR10	REPLIg	3HG	XSK56	STAR10_REPLIg_3HG_XSK56	AGGATTAGAACATGGATAAGTTTAGTAAAACACCATATGCATGTTTCAAAGAAAGCTAAGGGATGGATTTATAGACATCACTATGAAAGCCCTCATCCAAGAATAAGTTCAGAAGTACACATCCCACTAGGGGATGCTAAATTGGTAATAACAACATATTGGGGTCTGCATACAGGAGAAAGAGACTGGCATTTGGGTCAGGGAGTCTCCGTAGAATGGAGGAAAAGGAGATATAGTACACAAGTAGAACCTGACCTAGCAGACCAACTGATTCATCTGTATTACTTTGATTGTTTTTCAGAATCTGCTATAAGAAGTGCCATATTAGGACGTATAGTTAGACCTAGGTGTGAATATCAAGCAGGACATAACAAGGTAGGATCTTTACAGTACTTGGCA…
STAR10	REPLIg	3HG	XSK71	STAR10_REPLIg_3HG_XSK71	AGGATTAGAACATGGATAAGTTTAGTAAAACACCATATGCATGTTTCAAAGAAAGCTAAGGGATGGATTTATAGACATCACTATGAAAGCCCTCATCCAAGAATAAGTTCAGAAGTACACATCCCACTAGGGGATGCTAAATTGGTAATAACAACATATTGGGGTCTGCATACAGGAGAAAGAGACTGGCATTTGGGTCAGGGAGTCTCCGTAGAATGGAGGAAAAGGAGATATAGTACACAAGTAGAACCTGACCTAGCAGACCAACTGATTCATCTGTATTACTTTGATTGTTTTTCAGAATCTGCTATAAGAAATGCCATATTAGGACGTATAGTTAGACCTAGGTGTGAATATCAAGCAGGACATAACAAGGTAGGATCTTTACAGTACTTGGCA…
STAR10	REPLIg	3HG	XUB04	STAR10_REPLIg_3HG_XUB04	AGGATTAGAACATGGATAAGTTTAGTAAAACACCATATGCATGTTTCAAAGAAAGCTAAGGGATGGTTTTATAGACATCACTATGAAAGCCCTCATCCAAGAATAAGTTCAGAAGTACACATCCCACTAGGGGATGCTAAATTGGTAATAACAACATATTGGGGTCTGCATACAGGAGAAAGAGACTGGCATTTGGGTCAGGGAGTCTCCGTAGAATGGAGGAAAAGGAGATATAGTACACAAGTAGAACCTGACCTAGCAGACCAACTGATTCATCTGTATTACTTTGATTGTTTTTCAGAATCTGCTATAAGAAATGCCATATTAGGACGTATAGTTAGACCTAGGTGTGAATATCAAGCAGGACATAACAAGGTAGGATCTTTACAGTACTTGGCA…
STAR10	REPLIg	3HG	XUB09	STAR10_REPLIg_3HG_XUB09	AGGATTAGAACATGGATAAGTTTAGTAAAACACCATATGCATGTTTCAAAGAAAGCTAAGGGATGGATTTATAGACATCACTATGAAAGCCCTCATCCAAGAATAAGTTCAGAAGTACACATCCCACTAGGGGATGCTAAATTGGTAATAACAACATATTGGGGTCTGCATACAGGAGAAAGAGACTGGCATTTGGGTCAGGGAGTCTCCGTAGAATGGAGGAAAAGGAGATATAGTACACAAGTAGAACCTGACCTAGCAGACCAACTGATTCATCTGTATTACTTTGATTGTTTTTCAGAATCTGCTATAAGAAATGCCATATTAGGACGTATAGTTAGACCTAGGTGTGAATATCAAGCAGGACATAACAAGGTAGGATCTTTACAGTACTTGGCA…
STAR10	REPLIg	3HG	XUB23	STAR10_REPLIg_3HG_XUB23	AGGATTAGAACATGGATAAGTTTAGTAAAACACCATATGCATGTTTCAAAGAAAGCTAAGGGATGGATTTATAGACATCACTATGAAAGCCCTCATCCAAGAATAAGTTCAGAAGTACACATCCCACTAGGGGATGCTAAATTGGTAATAACAACATATTGGGGTCTGCATACAGGAGAAAGAGACTGGCATTTGGGTCAGGGAGTCTCCGTAGAATGGAGGAAAAGGAGATATAGTACACAAGTAGAACCTGACCTAGCAGACCAACTGATTCATCTGTATTACTTTGATTGTTTTTCAGAATCTGCTATAAGAAATGCCATATTAGGACGTATAGTTAGACCTAGGTGTGAATATCAAGCAGGACATAACAAGGTAGGATCTTTACAGTACTTGGCA…
STAR10	REPLIg	3HG	XUC08	STAR10_REPLIg_3HG_XUC08	AGGATTAGAACATGGATAAGTTTAGTAAAACACCATATGCATGTTTCAAAGAAAGCTAAGGGATGGATTTATAGACATCACTATGAAAGCCCTCATCCAAGAATAAGTTCAGAAGTACATATCCCACTAGGGGATGCTAAATTGGTAATAACAACATATTGGGGTCTGCATACAGGAGAAAGAGACTGGCATTTGGGTCAGGGAGTCTCCGTAGAATGGAGGAAAAGGAGATATAGTACACAAGTAGAACCTGACCTAGCAGACCAACTGATTCATCTGTATTACTTTGATTGTTTTTCAGAATCTGCTATAAGAAATGCCATATTAGGACGTATAGTTAGACCTAGGTGTGAATATCAAGCAGGACATAACAAGGTAGGATCTTTACAGTACTTGGCA…
STAR10	REPLIg	3HG	XUC18	STAR10_REPLIg_3HG_XUC18	AGGATTAGAACATGGATAAGTTTAGTAAAACACCATATGCATGTTTCAAAGAAAGCTAAGGGATGGATTTATAGACATCACTATGAAAGCCCTCATCCAAGAATAAGTTCAGAAGTACACATCCCACTAGGGGATGCTAAATTGGTAATAACAACATATTGGGGTCTGCATACAGGAGAAAGAGACTGGCATTTGGGTCAGGGAGTCTCCGTAGAATGGAGGAAAAGGAGATATAGTACACAAGTAGAACCTGACCTAGCAGACCAACTGATTCATCTGTATTACTTTGATTGTTTTTCAGAATCTGCTATAAGAAATGCCATATTAGGACGTATAGTTAGACCTAGGTGTGAATATCAAGCAGGACATAACAAGGTAGGATCTTTACAGTACTTGGCA…
STAR10	REPLIg	3HG	XUC24	STAR10_REPLIg_3HG_XUC24	GATTAGAACATGGATAAGTTTAGTAAAACACCATATGCATGTTTCAAAGAAAGCTAAGGGATGGTTTTATAGACATCACTATGAAAGCCCTCATCCAAGAATAAGTTCAGAAGTACACATCCCACTAGGGGATGCTAAATTGGTAATAACAACATATTGGGGTCTGCATACAGGAGAAAGAGACTGGCATTTGGGTCAGGGAGTCTCCGTAGAATGGAGGAAAAGGAGATATAGTACACAAGTAGAACCTGACCTAGCAGACCAACTGATTCATCTGTATTACTTTGATTGTTTTTCAGAATCTGCTATAAGAAATGCCATATTAGGACGTATAGTTAGACCTAGGTGTGAATATCAAGCAGGACATAACAAGGTAGGATCTTTACAGTACTTGGCACT…
STAR10	REPLIg	3HG	XUT09	STAR10_REPLIg_3HG_XUT09	AGGATTAGAACATAAATAAGTTTAGTAAAACACCATATGCATGTTTCAAAGAAAGCTAAAGGATAGATTTATAGACATCACTATGAAAGCCCTCATCCAAGAATAAGTTCAGAAGTACACATCCCACTAAGGGATGCTAAATTAGTAATAACAACATATTAAGGTCTGCATACAGGAGAAAAAGACTGGCATTTAGGTCAAAAAGTCTCCGTAAAATGGAAGAAAAGGAGATATAGTACACAAGTAGAACCTGACCTAGCAGACCAACTGATTCATCTGTATTACTTTAATTGTTTTTCAGAATCTGCTATAAAAAATGCCATATTAGGACGTATAGTTAGACCTAGGTGTAAATATCAAGCAGGACATAACAAAGTAAGATCTTTACAGTACTTAGCA…
STAR11	HIVMDA	3HG	YCY85	STAR11_HIVMDA_3HG_YCY85	AGGATTAGAACATGGAACAGTTTAGTAAAACACCATATGCATATTTCAAAGAAAGCTAAGGGATGGGTTTATAGACATCACTATGAAAACACTCATCCAAAAATAAGTTCAGAAGTACACATCCCACTAGGAGATGCTACATTGATAATAACCACATATTGGGGTCTGCATACAGGAGAAAGAGAATGGCATTTGGGTAATGGAGTCTCCATAGAATGGAGGACAAGGAGATACACAACACAAGTAGACCCTAACCTAGCAGACCGACTAATTCATCAACATTACTTTGATTGTTTTTCAGAATCTGCTATAAGAAAAGCCATATTAGGACATAGAGTTAGTCCTAGGTGTGAATATCAAGCAGGACATAACAAGGTAGGATCTCTACAGTACTTGGCA…
STAR11	HIVMDA	3HG	YCY87	STAR11_HIVMDA_3HG_YCY87	AGGATTAGAACATGGAACAGTTTAGTAAAACACCATATGCATATTTCAAAGAAAGCTAAGGGATGGGTTTATAGACATCACTATGAAAACACTCATCCAAAAATAAGTTCAGAAGTACACATCCCACTAGGAGATGCTACATTGATAATAACCACATATTGGGGTCTGCATACAGGAGAAAGAGAATGGCATTTGGGTAATGGAGTCTCCATAGAATGGAGGACAAGGAGATACAGAACACAAGTAGACCCTAGCCTAGCAGACCGACTAATTCATCAACATTACTTTGATTGTTTTTCAGAATCTGCTATAAGAAAAGCCATATTAGGACATAGAGTTAGTCCTAGGTGTGAATATCAAGCAGGACATAACAAGGTAGGATCTCTACAGTACTTGGCA…
STAR11	HIVMDA	3HG	YDL05	STAR11_HIVMDA_3HG_YDL05	AGGATTAGAACATGGAACAGTTTAGTAAAACACCATATGCATATTTCAAAGAAAGCTAAGGGATGGGTTTATAGACATCACTATGAAAACACTCATCCAAAAATAAGTTCAGAAGTACACATCCCACTAGGAGATGCTACATTGATAATAACCACATATTGGGGTCTGCATACAGGAGAAAGAGAATGGCATTTGGGTAATGGAGTCTCCATAGAATGGAGGACAAGGAGATACAGAACACAAGTAGACCCTAGCCTAGCAGACCGACTAATTCATCAACATTACTTTGATTGTTTTTCAGAATCTGCTATAAGAAAAGCCATATTAGGACATAGAGTTAGTCCTAGGTGTGAATATCAAGCAGGACATAACAAGGTAGGATCTCTACAGTACTTGGCA…
STAR11	HIVMDA	3HG	YDL38	STAR11_HIVMDA_3HG_YDL38	AGGATTAGGACATGGAACAGTTTAGTAAAACACCATATGCATATTTCAAAGAAAGCTAAGGGATGGGTTTATAGACATCACTATGAAAACACCCATCCAAAAATAAGTTCAGAAGTACACATCCCACTAGGAGATGCTACATTGATAATAACCACATATTGGGGTCTGCATACAGGAGAAAGAGAATGGCATTTGGGTAATGGAGTCTCCATAGAATGGAGGACAAGGAGATACAGAACACAAGTAGACCCTAACCTAGCAGACCGACTAATTCATCAACATTACTTTGATTGTTTTTCAGAATCTGCTATAAGAAAAGCCATATTAGGACATAGAGTTAGTCCTAGGTGTGAATATCAAGCAGGACATAACAAGGTAGGATCTCTACAGTACTTGGCA…
STAR11	HIVMDA	3HG	YDL44	STAR11_HIVMDA_3HG_YDL44	AGGATTAGAACATGGAACAGTTTAGTAAAACACCATATGCATATTTCAAAGAAAGCTAAGGGATGGGTTTATAGACATCACTATGAAAACACTCATCCAAAAATAAGTTCAGAAGTACACATCCCACTAGGAGATGCTACATTGATAATAACCACATATTGGGGTCTGCATACAGGAGAAAGAGAATGGCATTTGGGTAATGGAGTCTCCATAGAATGGAGGACAAGGAGATACAGAACACAAGTAGACCCTAGCCTAGCAGACCGACTAATTCATCAACATTACTTTGATTGTTTTTCAGAATCTGCTATAAGAAAAGCCATATTAGGACATAGAGTTAGTCCTAGGTGTGAATATCAAGCAGGACATAACAAGGTAGGATCTCTACAGTACTTGGCA…
STAR11	HIVMDA	3HG	YDL62	STAR11_HIVMDA_3HG_YDL62	AGGATTAGGACATGGAACAGTTTAGTAAAACACCATATGCATATTTCAAAGAAAGCTAAGGGATGGGTTTATAGACATCACTATGAAAACACTCATCCAAAAATAAGTTCAGAAGTACACATCCCACTAGGAGATGCTACATTGATAATAACCACATATTGGGGTCTGCATACAGGAGAAAGAGAATGGCATTTGGGTAATGGAGTCTCCATAGAATGGAGGATAAGGAGATACAAAACACAAGTAGACCCTAACCTAGCAGACCGACTAATTCATCAACATTACTTTGATTGTTTTTCAGAATCTGCTATAAGAAAAGCCATATTAGGACATAGAGTTAGTCCTAGGTGTGAATATCAAGCAGGACATAACAAGGTAGGATCTCTACAGTACTTGGCA…
STAR11	HIVMDA	3HG	YDL83	STAR11_HIVMDA_3HG_YDL83	AGGATTAGAACATGGAACAGTTTAGTAAAACACCATATGCATATTTCAAAGAAAGCTAAGGGATGGGTTTATAGACATCACTATGAAAACACTCATCCAAAAATAAGTTCAGAAGTACACATCCCACTAGGAGATGCTACATTGATAATAACCACATATTGGGGTCTGCATACAGGAGAAAGAGAATGGCATTTGGGTAATGGAGTCTCCATAGAATGGAGGACAAGGAGATACAGAACACAAGTAGACCCTAGCCTAGCAGACCGACTAATTCATCAACATTACTTTGATTGTTTTTCAGAATCTGCTATAAGAAAAGCCATATTAGGACATAGAGTTAGTCCTAGGTGTGAATATCAAGCAGGACATAACAAGGTAGGATCTCTACAGTACTTGGCA…
STAR11	HIVMDA	3HG	YDL88	STAR11_HIVMDA_3HG_YDL88	AGGATTAGAACATGGAACAGTTTAGTAAAACACCATATGCATATTTCAAAGAAAGCTAAGGGATGGGTTTATAGACATCACTATGAAAACACTCATCCAAAAATAAGTTCAGAAGTACACATCCCACTAGGAGATGCTACATTGATAATAACCACATATTGGGGTCTGCATACAGGAGAAAGAGAATGGCATTTGGGTAATGGAGTCTCCATAGAATGGAGGACAAGGAGATACAGAACACAAGTAGACCCTAACCTAGCAGACCGACTAATTCATCAACATTACTTTGATTGTTTTTCAGAATCTGCTATAAGAAAAGCCATATTAGGACATAGAGTTAGTCCTAGGTGTGAATATCAAGCAGGACATAACAAGGTAGGATCTCTACAGTACTTGGCA…
STAR11	HIVMDA	3HG	YDM01	STAR11_HIVMDA_3HG_YDM01	AGGATTAGGACATGGAACAGTTTAGTAAAACACCATATGCATATTTCAAAGAAAGCTAAGGGATGGGTTTATAGACATCACTATGAAAACACTCATCCAAAAATAAGTTCAGAAGTACACATCCCACTAGGAGATGCTACATTGATAATAACCACATATTGGGGTCTGCATACAGGAGAAAGAGAATGGCATTTGGGTAATGGAGTCTCCATAGAATGGAGGATAAGGAGATACAAAACACAAGTAGACCCTAACCTAGCAGACCGGCTAATTCATCAACATTACTTTGATTGTTTTTCAGAATCTGCTATAAGAAAAGCCATATTAGGACATAGAGTTAGTCCTAGGTGTGAATATCAAGCAGGACATAACAAGGTAGGATCTCTACAGTACTTGGCA…
STAR11	HIVMDA	3HG	YDM04	STAR11_HIVMDA_3HG_YDM04	AGGATTAGAACATGGAACAGTTTAGTAAAACACCATATGCATATTTCAAAGAAAGCTAAGGGATGGGTTTATAGACATCACTATGAAAACACTCATCCAAAAATAAGTTCAGAAGTACACATCCCACTAGGAGATGCTACATTGATAATAACCACATATTGGGGTCTGCATACAGGAGAAAGAGAATGGCATTTGGGTAATGGAGTCTCCATAGAATGGAGGACCAGGAGATACAGAACACAAGTAGACCCTAACCTAGCAGACCGACTAATTCATCAACATTACTTTGATTGTTTTTCAGAATCTGCTATAAGAAAAGCCATATTAGGACATAGAGTTAGTCCTAGGTGTGAATATCAAGCAGGACATAACAAGGTAGGATCTCTACAGTACTTGGCA…
STAR11	HIVMDA	3HG	YDM08	STAR11_HIVMDA_3HG_YDM08	AGGATTAGAACATGGAACAGTTTAGTAAAACACCATATGCATATTTCAAAGAAAGCTAAGGGATGGGTTTATAGACATCACTATGAAAACACTCATCCAAAAATAAGTTCAGAAGTACACATCCCACTAGGAGATGCTACATTGATAATAACCACATATTGGGGTCTGCATACAGGAGAAAGAGAATGGCATTTGGGTAATGGAGTCTCCATAGAATGGAGGACAAGGAGATACAGAACACAAGTAGACCCTAACCTAGCAGACYGACTAATTCATCAACATTACTTTGATTGTTTTTCAGAATCTGCTATAAGAAAAGCCATATTAGGACATAGAGTTAGTCCTAGGTGTGAATATCAAGCAGGACATAACAAGGTAGGATCTCTACAGTACTTGGCA…
STAR11	HIVMDA	3HG	YDM24	STAR11_HIVMDA_3HG_YDM24	AGGATTAGAACATGGAACAGTTTAGTAAAACACCATATGCATATTTCAAAGAAAGCTAAGGGATGGGTTTATAGACATCACTATGAAAACACTCATCCAAAAATAAGTTCAGAAGTACACATCCCACTAGGAGATGCTACATTGATAATAACCACATATTGGGGTCTGCATACAGGAGAAAGAGAATGGCATTTGGGTAATGGAGTCTCCATAGAATGGAGGACAAGGAGATACAGAACACAAGTAGACCCTAACCTAGCAGACCGACTAATTCATCAACATTACTTTGATTGTTTTTCAGAATCTGCTATAAGAAAAGCCATATTAGGACATAGAGTTAGTCCTAGGTGTGAATATCAAGCAGGACATAACAAGGTAGGATCTCTACAGTACTTGGCA…
STAR11	HIVMDA	3HG	YDM55	STAR11_HIVMDA_3HG_YDM55	AGGATTAGAACATGGAACAGTTTAGTAAAACACCATATGCATATTTCAAAGAAAGCTAAGGGATGGGTTTATAGACATCACTATGAAAACACTCATCCAAAAATAAGTTCAGAAGTACACATCCCACTAGGAGATGCTACATTGATAATAACCACATATTGGGGTCTGCATACAGGAGAAAGAGAATGGCATTTGGGTAATGGAGTCTCCATAGAATGGAGGACAAGGAGATACAGAACACAAGTAGACCCTAACCTAGCAGACCGACTAATTCATCAACATTACTTTGATTGTTTTTCAGAATCTGCTATAAGAAAAGCCATATTAGGACATAGAGTTAGTCCTAGGTGTGAATATCAAGCAGGACATAACAAGGTAGGATCTCTACAGTACTTGGCA…
STAR11	HIVMDA	3HG	YDM69	STAR11_HIVMDA_3HG_YDM69	AGGATTAGAACATGGAACAGTTTAGTAAAACACCATATGCATATTTCAAAGAAAGCTAAGGGATGGGTTTATAGACATCACTATGAAAACACTCATCCAAAAATAAGTTCAGAAGTACACATCCCACTAGGAGATGCTACATTGATAATAACCACATATTGGGGTCTGCATACAGGAGAAAGAGAATGGCATTTGGGTAATGGAGTCTCCATAGAATGGAGGACAAGGAGATACAGAACACAAGTAGACCCTAACCTAGCAGACCGACTAATTCATCAACATTACTTTGATTGTTTTTCAGAATCTGCTATAAGAAAAGCCATATTAGGACATAGAGTTAGTCCTAGGTGTGAATATCAAGCAGGACATAACAAGGTAGGATCTCTACAGTACTTGGCA…
STAR11	HIVMDA	3HG	YEP16	STAR11_HIVMDA_3HG_YEP16	AGGATTAGAACATGGAACAGTTTAGTAAAACACCATATGCATATTTCAAAGAAAGCTAAGGGATGGGTTTATAGACATCACTATGAAAACACTCATCCAAAAATAAGTTCAGAAGTACACATCCCACTAGGAGATGCTACATTGATAATAACCACATATTGGGGTCTGCATACAGGAGAAAGAGAATGGCATTTGGGTAATGGAGTCTCCATAGAATGGAGGACAAGGAGATACAGAACACAAGTAGACCCTAACCTAGCAGACCGACTAATTCATCAACATTACTTTGATTGTTTTTCAGAATCTGCTATAAGAAAAGCCATATTAGGACATAGAGTTAGTCCTAGGTGTGAATATCAAGCAGGACATAACAAGGTAGGATCTCTACAGTACTTGGCA…
STAR11	HIVMDA	3HG	YEP41	STAR11_HIVMDA_3HG_YEP41	AGGATTAGAACATGGAACAGTTTAGTAAAACACCATATGCATATTTCAAAGAAAGCTAAGGGATGGGTTTATAGACATCACTATGAAAACACTCATCCAAAAATAAGTTCAGAAGTACACATCCCACTAGGAGATGCTACATTGATAATAACCACATATTGGGGTCTGCATACAGGAGAAAGAGAATGGCATTTGGGTAATGGAGTCTCCATAGAATGGAGGACAAGGAGATACAGAACACAAGTAGACCCTAGCCTAGCAGACCGACTAATTCATCAACATTACTTTGATTGTTTTTCAGAATCTGCTATAAGAAAAGCCATATTAGGACATAGAGTTAGTCCTAGGTGTGAATATCAAGCAGGACATAACAAGGTAGGATCTCTACAGTACTTGGCA…
STAR11	HIVMDA	3HG	YEP66	STAR11_HIVMDA_3HG_YEP66	AGGATTAGAACATGGAACAGTCTAGTAAAACACCATATGCATATTTCAAAGAAAGCTAAGGGATGGGTTTATAGACATCACTATGAAAACACTCATCCAAAAATAAGTTCAGAAGTACACATCCCACTAGGAGATGCTACATTGATAATAACCACATATTGGGGTCTGCATACAGGAGAAAGAGAATGGCATTTGGGTAATGGAGTCTCCATAGAATGGAGGATAAGGAGATACAAAACACAAGTAGACCCTAACCTAGCAGACCGACTAATTCATCAACATTACTTTGATTGTTTTTCAGAATCTGCTATAAGAAAAGCCATATTAGGACATAGAGTTAGTCCTAGGTGTGAATATCAAGCAGGACATAACAAGGTAGGATCTCTACAGTACTTGGCA…
STAR11	HIVMDA	3HG	YEP90	STAR11_HIVMDA_3HG_YEP90	AGGATTAGGACATGGAACAGTTTAGTAAAACACCATATGCATATTTCAAAGAAAGCTAAGGGATGGGTTTATAGACATCACTATGAAAACACCCATCCAAAAATAAGTTCAGAAGTACACATCCCACTAGGAGATGCTACATTGATAATAACCACATATTGGGGTCTGCATACAGGAGAAAGAGAATGGCATTTGGGTAATGGAGTCTCCATAGAATGGAGGACAAGGAGATACAGAACACAAGTAGACCCTAACCTAGCAGACCGACTAATTCATCAACATTACTTTGATTGTTTTTCAGAATCTGCTATAAGAAAAGCCATATTAGGACATAGAGTTAGTCCTAGGTGTGAATATCAAGCAGGACATAACAAGGTAGGATCTCTACAGTACTTGGCA…
STAR11	HIVMDA	3HG	YEQ09	STAR11_HIVMDA_3HG_YEQ09	AGGATTAGAACATGGAACAGTTTAGTAAAACACCATATGCATATTTCAAAGAAAGCTAAGGGATGGGTTTATAGACATCACTATGAAAACACTCATCCAAAAATAAGTTCAGAAGTACACATCCCACTAGGAGATGCTACATTGATAATAACCACATATTGGGGTCTGCATACAGGAGAAAGAGAATGGCATTTGGGTAATGGAGTCTCCATAGAATGGAGGACAAGGAGATACAGAACACAAGTAGACCCTAGCCTAGCAGACCGACTAATTCATCAACATTACTTTGATTGTTTTTCAGAATCTGCTATAAGAAAAGCCATATTAGGACATAGAGTTAGTCCTAGGTGTGAATATCAAGCAGGACATAACAAGGTAGGATCTCTACAGTACTTGGCA…
STAR11	HIVMDA	3HG	YEQ10	STAR11_HIVMDA_3HG_YEQ10	AGGATTAGAACATGGAACAGTTTAGTAAAACACCATATGCATATTTCAAAGAAAGCTAAGGGATGGGTTTATAGACATCACTATGAAAACACTCATCCAAAAATAAGTTCAGAAGTACACATCCCACTAGGAGATGCTACATTGATAATAACCACATATTGGGGTCTGCATACAGGAGAAAGAGAATGGCATTTGGGTAATGGAGTCTCCATAGAATGGAGGACAAGGAGATACAGAACACAAGTAGACCCTAGCCTAGCAGACCGACTAATTCATCAACATTACTTTGATTGTTTTTCAGAATCTGCTATAAGAAAAGCCATATTAGGACATAGAGTTAGTCCTAGGTGTGAATATCAAGCAGGACATAACAAGGTAGGATCTCTACAGTACTTGGCA…
STAR11	HIVMDA	3HG	YEQ11	STAR11_HIVMDA_3HG_YEQ11	AGGATTAGAACATGGAACAGTTTAGTAAAACACCATATGCATATTTCAAAGAAAGCTAAGGGATGGGTTTATAGACATCACTATGAAAACACTCATCCAAAAATAAGTTCAGAAGTACACATCCCACTAGGAGATGCTACATTGATAATAACCACATATTGGGGTCTGCATACAGGAGAAAGAGAATGGCATTTGGGTAATGGAGTCTCCATAGAATGGAGGACAAGGAGATACAGAACACAAGTAGACCCTAGCCTAGCAGACCGACTAATTCATCAACATTACTTTGATTGTTTTTCAGAATCTGCTATAAGAAAAGCCATATTAGGACATAGAGTTAGTCCTAGGTGTGAATATCAAGCAGGACATAACAAGGTAGGATCTCTACAGTACTTGGCA…
STAR11	HIVMDA	3HG	YEQ16	STAR11_HIVMDA_3HG_YEQ16	AGGATTAGAACATGGAACAGTTTAGTAAAACACCATATGCATATTTCAAAGAAAGCTAAGGGATGGGTTTATAGACATCACTATGAAAACACTCATCCAAAAATAAGTTCAGAAGTACACATCCCACTAGGAGATGCTACATTGATAATAACCACATATTGGGGTCTGCATACAGGAGAAAGAGAATGGCATTTGGGTAATGGAGTCTCCATAGAATGGAGGACAAGGAGATACAGAACACAAGTAGACCCTAGCCTAGCAGACCGACTAATTCATCAACATTACTTTGATTGTTTTTCAGAATCTGCTATAAGAAAAGCCATATTAGGACATAGAGTTAGTCCTAGGTGTGAATATCAAGCAGGACATAACAAGGTAGGATCTCTACAGTACTTGGCA…
STAR11	HIVMDA	3HG	YEQ18	STAR11_HIVMDA_3HG_YEQ18	AGGATTAGAACATGGAACAGTTTAGTAAAACACCATATGCATATTTCAAAGAAAGCTAAGGGATGGGTTTATAGACATCACTATGAAAACACTCATCCAAAAATAAGTTCAGAAGTACACATCCCACTAGGAGATGCTACATTGATAATAACCACATATTGGGGTCTGCATACAGGAGAAAGAGAATGGCATTTGGGTAATGGAGTCTCCATAGAATGGAGGACAAGGAGATACAGAACACAAGTAGACCCTAGCCTAGCAGACCGACTAATTCATCAACATTACTTTGATTGTTTTTCAGAATCTGCTATAAGAAAAGCCATATTAGGACATAGAGTTAGTCCTAGGTGTGAATATCAAGCAGGACATAACAAGGTAGGATCTCTACAGTACTTGGCA…
STAR11	HIVMDA	3HG	YEQ52	STAR11_HIVMDA_3HG_YEQ52	AGGATTAGAACATGGAACAGTTTAGTAAAACACCATATGCATATTTCAAAGAAAGCTAAGGGATGGGTTTATAGACATCACTATGAAAACACTCATCCAAAAATAAGTTCAGAAGTACACATCCCACTAGGAGATGCTACATTGATAATAACCACATATTGGGGTCTGCATACAGGAGAAAGAGAATGGCATTTGGGTAATGGAGTCTCCATAGAATGGAGGACAAGGAGATACAGAACACAAGTAGACCCTAGCCTAGCAGACCGACTAATTCATCAACATTACTTTGATTGTTTTTCAGAATCTGCTATAAGAAAAGCCATATTAGGACATAGAGTTAGTCCTAGGTGTGAATATCAAGCAGGACATAACAAGGTAGGATCTCTACAGTACTTGGCA…
STAR11	REPLIg	3HG	YWJ60	STAR11_REPLIg_3HG_YWJ60	AGGATTAGAACATGGAACAGTTTAGTAAAACACCATATGCATATTTCAAAGAAAGCTAAGGGATGGGTTTATAGACATCACTATGAAAACACTCATCCAAAAATAAGTTCAGAAGTACACATCCCACTAGGAGATGCTACATTGATAATAACCACATATTGGGGTCTGCATACAGGAGAAAGAGAATGGCATTTGGGTAATGGAGTCTCCATAGAATGGAGGACAAGGAGATACAGAACACAAGTAGACCCTAGCCTAGCAGACCGACTAATTCATCAACATTACTTTGATTGTTTTTCAGAATCTGCTATAAGAAAAGCCATATTAGGACATAGAGTTAGTCCTAGGTGTGAATATCAAGCAGGACATAACAAGGTAGGATCTCTACAGTACTTGGCA…
STAR11	REPLIg	3HG	YWJ69	STAR11_REPLIg_3HG_YWJ69	AGGATTAGAACATGGAACAGTTTAGTAAAACACCATATGCATATTTCAAAGAAAGCTAAGGGATGGGTTTATAGACATCACTATGAAAACACTCATCCAAAAATAAGTTCAGAAGTACACATCCCACTAGGAGATGCTACATTGATAATAACCACATATTGGGGTCTGCATACAGGAGAAAGAGAATGGCATTTGGGTAATGGAGTCTCCATAGAATGGAGGACAAGGAGATACAGAACACAAGTAGACCCTAGCCTAGCAGACCGACTAATTCATCAACATTACTTTGATTGTTTTTCAGAATCTGCTATAAGAAAAGCCATATTAGGACATAGAGTTAGTCCTAGGTGTGAATATCAAGCAGGACATAACAAGGTAGGATCTCTACAGTACTTGGCA…
STAR11	REPLIg	3HG	YXA60	STAR11_REPLIg_3HG_YXA60	AGGATTAGAACATGGAACAGTTTAGTAAAACACCATATGCATATTTCAAAGAAAGCTAAGGGATGGGTTTATAGACATCACTATGAAAACACTCATCCAAAAATAAGTTCAGAAGTACACATCCCACTAGGAGATGCTACATTGATAATAACCACATATTGGGGTCTGCATACAGGAGAAAGAGAATGGCATTTGGGTAATGGAGTCTCCATAGAATGGAGGACAAGGAGATACAGAACACAAGTAGACCCTAGCCTAGCAGACCGACTAATTCATCAACATTACTTTGATTGTTTTTCAGAATCTGCTATAAGAAAAGCCATATTAGGACATAGAGTTAGTCCTAGGTGTGAATATCAAGCAGGACATAACAAGGTAGGATCTCTACAGTACTTGGCA…
STAR11	REPLIg	3HG	YXS18	STAR11_REPLIg_3HG_YXS18	AGGATTAGAACATGGAACAGTTTAGTAAAACACCATATGCATATTTCAAAGAAAGCTAAGGGATGGGTTTATAGACATCACTATGAAAACACTCATCCAAAAATAAGTTCAGAAGTACACATCCCACTAGGAGATGCTACATTGATAATAACCACATATTGGGGTCTGCATACAGGAGAAAGAGAATGGCATTTGGGTAATGGAGTCTCCATAGAATGGAGGACAAGGAGATACAGAACACAAGTAGACCCTAGCCTAGCAGACCGACTAATTCATCAACATTACTTTGATTGTTTTTCAGAATCTGCTATAAGAAAAGCCATATTAGGACATAGAGTTAGTCCTAGGTGTGAATATCAAGCAGGACATAACAAGGTAGGATCTCTACAGTACTTGGCA…
STAR11	REPLIg	3HG	YXS31	STAR11_REPLIg_3HG_YXS31	AGGATTAGAACATGGAACAGTTTAGTAAAACACCATATGCATATTTCAAAGAAAGCTAAGGGATGGGTTTATAGACATCACTATGAAAACACTCATCCAAAAATAAGTTCAGAAGTACACATCCCACTAGGAGATGCTACATTGATAATAACCACATATTGGGGTCTGCATACAGGAGAAAGAGAATGGCATTTGGGTAATGGAGTCTCCATAGAATGGAGGACAAGGAGATACAGAACACAAGTAGACCCTAGCCTAGCAGACCGACTAATTCATCAACATTACTTTGATTGTTTTTCAGAATCTGCTATAAGAAAAGCCATATTAGGACATAGAGTTAGTCCTAGGTGTGAATATCAAGCAGGACATAACAAGGTAGGATCTCTACAGTACTTGGCA…
STAR11	REPLIg	3HG	YXS37	STAR11_REPLIg_3HG_YXS37	AGGATTAGAACATGGAACAGTTTAGTAAAACACCATATGCATATTTCAAAGAAAGCTAAGGGATGGGTTTATAGACATCACTATGAAAACACTCATCCAAAAATAAGTTCAGAAGTACACATCCCACTAGGAGATGCTACATTGATAATAACCACATATTGGGGTCTGCATACAGGAGAAAGAGAATGGCATTTGGGTAATGGAGTCTCCATAGAATGGAGGACAAGGAGATACAGAACACAAGTAGACCCTAGCCTAGCAGACCGACTAATTCATCAACATTACTTTGATTGTTTTTCAGAATCTGCTATAAGAAAAGCCATATTAGGACATAGAGTTAGTCCTAGGTGTGAATATCAAGCAGGACATAACAAGGTAGGATCTCTACAGTACTTGGCA…
STAR11	REPLIg	3HG	YXS48	STAR11_REPLIg_3HG_YXS48	AGGATTAGAACATGGAACAGTTTAGTAAAACACCATATGCATATTTCAAAGAAAGCTAAGGGATGGGTTTATAGACATCACTATGAAAACACTCATCCAAAAATAAGTTCAGAAGTACACATCCCACTAGGAGATGCTACATTGATAATAACCACATATTGGGGTCTGCATACAGGAGAAAGAGAATGGCATTTGGGTAATGGAGTCTCCATAGAATGGAGGACAAGGAGATACAAAACACAAGTAGACCCTAACCTAGCAGACCGACTAATTCATCAACATTACTTTGATTGTTTTTCAGAATCTGCTATAAGAAAAGCCATATTAGGACATAGAGTTAGTCCTAGGTGTGAATATCAAGCAGGACATAACAAGGTAGGATCTCTACAGTACTTGGCA…
STAR11	REPLIg	3HG	YXS49	STAR11_REPLIg_3HG_YXS49	AGGATTAGAACATGGAACAGTTTAGTAAAACACCATATGCATATTTCAAAGAAAGCTAAGGGATGGGTTTATAGACATCACTATGAAAACACTCATCCAAAAATAAGTTCAGAAGTACACATCCCACTAGGAGATGCTACATTGATAATAACCACATATTGGGGTCTGCATACAGGAGAAAGAGAATGGCATTTGGGTAATGGAGTCTCCATAGAATGGAGGACAAGGAGATACAGAACACAAGTAGACCCTAGCCTAGCAGACCGACTAATTCATCAACATTACTTTGATTGTTTTTCAGAATCTGCTATAAGAAAAGCCATATTAGGACATAGAGTTAGTCCTAGGTGTGAATATCAAGCAGGACATAACAAGGTAGGATCTCTACAGTACTTGGCA…
STAR11	REPLIg	3HG	YXS51	STAR11_REPLIg_3HG_YXS51	AAGATTAAGACATAGAACAGTTTAGTAAAACACCATATGCATATTTCAAAGAAAGCTAAAAGATAAGTTTATAGACATCACTATGAAAACACTCATCCAAAAATAAGTTCAGAAGTACACATCCCACTAGGAGATGCTACATTGATAATAACCACATATTAAAGTCTGCATACAGAAGAAAGAGAATGGCATTTAAGTAATAGAGTCTCCATAGAATAGAAGATAAGAAGATACAAAACACAAGTAGACCCTAACCTAGCAGACCGACTAATTCATCAACATTACTTTGATTGTTTTTCAGAATCTGCTATAAGAAAAGCCATATTAGGACATAGAGTTAGTCCTAGGTGTGAATATCAAGCAAGACATAACAAGGTAAGATCTCTACAGTACTTGGCA…
STAR11	REPLIg	3HG	YXS84	STAR11_REPLIg_3HG_YXS84	AGGATTAGAACATGGAACAGTTTAGTAAAACACCATATGCATATTTCAAAGAAAGCTAAGGGATGGGTTTATAGACATCACTATGAAAACACTCATCCAAAAATAAGTTCAGAAGTACACATCCCACTAGGAGATGCTACATTGATAATAACCACATATTGGGGTCTGCATACAGGAGAAAGAGAATGGCATTTGGGTAATGGAGTCTCCATAGAATGGAGGACAAGGAGATACAGAACACAAGTAGACCCTAACCTAGCAGACCGACTAATTCATCAACATTACTTTGATTGTTTTTCAGAATCTGCTATAAGAAAAGCCATATTAGGACATAGAGTTAGTCCTAGGTGTGAATATCAAGCAGGACATAACAAGGTAGGATCTCTACAGTACTTGGCA…
STAR11	REPLIg	3HG	YYL12	STAR11_REPLIg_3HG_YYL12	AGGATTAGAACATGGAACAGTTTAGTAAAACACCATATGCATATTTCAAAGAAAGCTAAGGGATGGGTTTATAGACATCACTATGAAAACACTCATCCAAAAATAAGTTCAGAAGTACACATCCCACTAGGAGATGCTACATTGATAATAACCACATATTGGGGTCTGCATACAGGAGAAAGAGAATGGCATTTGGGTAATGGAGTCTCCATAGAATGGAGGACAAGGAGATACAGAACACAAGTAGACCCTAACCTAGCAGACCGACTAATTCATCAACATTACTTTGATTGTTTTTCAGAATCTGCTATAAGAAAAGCCATATTAGGACATAGAGTTAGTCCTAGGTGTGAATATCAAGCAGGACATAACAAGGTAGGATCTCTACAGTACTTGGCA…
STAR11	REPLIg	3HG	ZAK48	STAR11_REPLIg_3HG_ZAK48	AGGATTAGAACATGGAACAGTTTAGTAAAACACCATATGCATATTTCAAAGAAAGCTAAGGGATGGGTTTATAGACATCACTATGAAAACACTCATCCAAAAATAAGTTCAGAAGTACACATCCCACTAGGAGATGCTACATTGATAATAACCACATATTGGGGTCTGCATACAGGAGAAAGAGAATGGCATTTGGGTAATGGAGTCTCCATAGAATGGAGGACAAGGAGATACAGAACACAAGTAGACCCTAGCCTAGCAGACCGACTAATTCATCAACATTACTTTGATTGTTTTTCAGAATCTGCTATAAGAAAAGCCATATTAGGACATAGAGTTAGTCCTAGGTGTGAATATCAAGCAGGACATAACAAGGTAGGATCTCTACAGTACTTGGCA…
STAR11	REPLIg	3HG	ZBR46	STAR11_REPLIg_3HG_ZBR46	AGGATTAGAACATGGAACAGTTTAGTAAAACACCATATGCATATTTCAAAGAAAGCTAAGGGATGGGTTTATAGACATCACTATGAAAACACTCATCCAAAAATAAGTTCAGAAGTACACATCCCACTAGGAGATGCTACATTGATAATAACCACATATTGGGGTCTGCATACAGGAGAAAGAGAATGGCATTTGGGTAATGGAGTCTCCATAGAATGGAGGACAAGGAGACATAAGACAAGCACATTGTAACCTTAGTAGACTAGAGTGGAATAAAACTTTAGGACAGGTAGTTGAAAAATTAAAAGAACAATTCAAGAACAAAACAATAATCTTTAATCAATCCTCAGGAGGGGACCCAGAAATTGTAATGCATAGTTTTAATTGTGGAGGGGAATT…
STAR9	HIVMDA	3HG	XFI11	STAR9_HIVMDA_3HG_XFI11	AGGATTAATACATGGAAAAGTTTAGTAAAATACCATATGCATGTTTCAAAGAAAGCTAAGGGATGGGTTTATAAGCATCACTATGAAAACACTCATCCAAGAATAAGTTCACAAGTATACATCCCACTAAGGGACGCTAGATTGGTAATAACAACATATTGGGGTCTGCATACAGGAGAAAGAGACTGGCATTTGGGCCAGGGAGTCTCCATAGAATGGAGAAAAAAGGGATATAGCACACAAGTAGACCCTAACCTAGCAGACCGACTAATTCACCTGTGTTACTTTGATTGTTTTTCAGAATCTGCTATAAGACAAGCCATAGTAGGACATAGAGTTAGTCCTAGGTGTGAATATCAAGCAGGACATAACAAGGTAGGAACTCTACAATACTTGGCA…
STAR9	HIVMDA	3HG	XGE06	STAR9_HIVMDA_3HG_XGE06	AGGATTAATACATGGAAAAGTTTAGTAAAATACCATATGCATGTTTCAAAGAAAGCTAAGGGATGGGTTTATAAACATCACTATGAAAACACTCATCCAAGAATAAGTTCACAAGTATACATCCCACTAAGGGACGCTAGATTGGTAATAACAACATATTGGGGTCTGCATACAGGAGAAAGAGACTGGCATTTGGGCCAGGGAGTCTCCATAGAATGGAGGAAAAAGAGATATAGCACACAAGTAGACCCTAACCTAGCAGACCAACTAATTCACCTGTGTTACTTTGATTGTTTTTCAGAATCTGCTATAAGAAAAGCCATAGTAGGACATAGAGTTAGTCCTAGGTGTGAATATCAAGCAGGACATAACAAGGTAGGAACTCTACAATACTTGGCA…
STAR9	HIVMDA	3HG	XGE30	STAR9_HIVMDA_3HG_XGE30	AAGGATTAATACATAGAAAAGTTTAGTAAAATACCATATGCATGTTTCAAAGAAAGCTAAAAGATAGGTTTATAAACATCACTATGAAAACACTCATCCAAGAATAAGTTCACAAGTATACATCCCACTAAGGGACGCTAGATTAGTAATAACAACATATTGAGGTCTGCATACAGGAGAAAGAGACTGGCATTTAGGCCAGGAAGTCTCCATAGAATGGAGGAAAAAGAGATATAGCACACAAGTAGACCCTAACCTAGCAGACCAACTAATTCACCTGTATTACTTTGATTGTTTTTCAGAATCTGCTATAAGAAAAGCCATAGTAGGACATAGAGTTAGTCCTAGGTGTGAATATCAAGCAGGACATAACAAGGTAGGAACTCTACAATACTTAGC…
STAR9	HIVMDA	3HG	XGW36	STAR9_HIVMDA_3HG_XGW36	AGGATTAATACATGGAAAAGTTTAGTAAAATACCATATGCATGTTTCAAAGAAAGCTAAGGGATGGGCTTATAAACATCACTATGAAAACACTCATCCAAGAATAAGTTCACAAGTATACATCCCACTAAGGGACGCTAGATTGGTAATAACAACATATTGGGGTCTGCATACAGGAGAAAGAGACTGGCATTTGGGCCAGGGAGTCTCCATAGAATGGAGGAAAAAGGGATATAGCACACAAGTAGACCCTAACCTAGCAGACCGACTAATTCACCTGTATTACTTTGATTGTTTTTCAGAATCTGCTATAAGAAAAGCCATAGTAGGACATAGAGTTAGTCCTAGGTGTGAATATCAAGCAGGACATAACAAGGTAGGAACTCTACAATACTTGGCA…
STAR9	HIVMDA	3HG	XGW44	STAR9_HIVMDA_3HG_XGW44	AGGATTAATACATGGAAAAGTTTAGTAAAATACCATATGCATGTTTCAAAGAAAGCTAAGGGATGGGTTTATAAACATCACTATGAAAACACTCATCCAAGAATAAGTTCACAAGTATACATCCCACTAAAGGACGCTAGATTGGTAATAACAACATATTGAGGTCTGCATACAGGAGAAAGAGACTGGCATTTGGGTCAGGGAGTCTCCATAAAATGGAGGAAAAAGAGATATAGCACACAAGTAGACCCTAACCTAGCAGACCGACTAATTCACCTGTGTTACTTTGATTGTTTTTCAGAATCTGCTATAAGAAAAGCCATAGTAGGACATAGAGTTAGTCCTAGGTGTGAATATCAAGCAGGACATAACAAGGTAGGAACTCTACAATACTTGGCA…
PIC50877	HIVMDA	3HG	YOI01	PIC50877_HIVMDA_3HG_YOI01	AGGATTAGAACATGGAAAAGTTTAGTAAAATACCATATGCATATTTCAGGGAAAGCTAGGAGATGGTGTTATAGACATCACTATGAAAGTACTAATCCAAGAATAAGTTCAGAAGTACACATCCCACTAGGGGAGGCTAAATTAGTAATAACAACATATTAGGGTCTGCACACAGGAGAAAGAGACTGGCATTTAGGCCAAAGAGTCTCTATAGAATAGAGGAAAAGGAGATATAACACACAAATAGACCCTGGCCTAGCAGACCAACTAATTCATCTGTATTATTTTGATTGTTTTTCAGAATCTGCTATAAGACAAGCCATATTAGGACATATAGTTAGTCCTAGGTGTGAATATCAAGCAGGACATAACAAGGTAGGATCCCTACAGTACTTGGCA…
PIC50877	HIVMDA	3HG	YOI17	PIC50877_HIVMDA_3HG_YOI17	AGGATTAGAACATAGAAAAGTTTAGTAAAATACCATATGCATATTTCAGGGAAAGCTAGGAGATGGTGTTATAGACATCACTATGAAAGTACTAATCCAAGAATAAGTTCAGAAGTACACATCCCACTAGGGGAGGCTATATTGGTAATAACAACATATTAGGGTCTGCACACAGGAGAAAGAGACTGGCATTTAGGCCAAGGAGTCTCTATAGAATGGAGGAAAAGGAGATATAACACACAAATAGACCCTGGCCTAGCAGACCAACTAATTCATCTGTATTATTTTGATTGTTTTTCAGAATCTGCTATAAGACAAGCCATATTAGGACATATAGTTAGTCCTAGTTGTGAATATCAAGCAGGACATAACAAGGTAGGATCCCTACAGTACTTGGCA…
PIC50877	HIVMDA	3HG	YOI18	PIC50877_HIVMDA_3HG_YOI18	AGGATTAGAACATGGAAAAGTTTAGTAAAATACCATATGCATATTTCAGGGAAAGCTAGGAGATGGTGTTATAGACATCACTATGAAAGTACTAATCCAAGAATAAGTTCAGAAGTACACATCCCACTAGGGGAGGCTAAATTGGTAATAACAACATATTGGGGTCTGCACACAGGAGAAAGAGACTGGCATTTGGGCCAGGGAGTCTCTATAGAATGGAGGAAAAGGAGATATAACACACAAATAGACCCTGACCTAGCAGACCAACTAATTCATCTGTATTATTTTGATTGTTTTTCAGAATCTGCTATAAGACAAGCCATATTAGGACATATAGTTAGTCCTAGGTGTGAATATCAAGCAGGCCATAACAAGGTAGGATCCCTACAGTACTTGGCA…
PIC50877	HIVMDA	3HG	YOI20	PIC50877_HIVMDA_3HG_YOI20	AGGATTAGAACATGGAAAAGTTTAGTAAAATACCATATGCATATTTCAGGGAAAGCTAGGAGATGGTGTTATAGACATCACTATGAAAGTACTAATCCAAGAATAAGTTCAGAAGTACACATCCCACTGGGGAGGCTACATTGGTAATAAAAACATATTGGGGTCTGCACACAGGAGAAAGAGACTGGCATTTGGGCCAGGGAGTCTCTATAGAATGGAGGAAAAGGAGATATAACACACAAATAGACCCTGGCCTAGCAGACCAACTAATTCATCTGTATTATTTTGATTGTTTTTCAGAATCTGCTATAAGACAAGCCATATTAGGACATATAGTTAGTCCTAGGTGTGAATATCAAGCAGGACATAACAAGGTAGGATCCCTACAGTACTTGGCAC…
PIC50877	HIVMDA	3HG	YOI05	PIC50877_HIVMDA_3HG_YOI05	AGGATTAGAACATGGAAAAGTTTAGTAAAATACCATATGCATATTTCAGGGAAAGCTAGGAGATGGTGTTATAGACATCACTATGAAAGTACTAATCCAAGAATAAGTTCAGAAGTACACATCCCACTAGGGGAGGCTACATTGGTAATAACAACATATTGGGGTCTGCACACAGGAGAAAGAGACTGGCATTTGGGCCAGGGAGTCTCTATAGAATGGAGGAAAAGGAGATATAACACACAAATAGACCCTGGCCTAGCAGACCAACTAATTCATCTGTATTATTTTGATTGTTTTTCAGAATCTGCTATAAGACAAGCCATATTAGGACATATAGTTAGTCCTAGTTGTGAATATCAAGCAGGACATAACAAGGTAGGATCCCTACAGTACTTGGCA…
PIC50877	HIVMDA	3HG	YOI07	PIC50877_HIVMDA_3HG_YOI07	AGGATTAGAACATGGAAAAGTTTAGTAAAATACCATATGCATATTTCAGGGAAAGCTAGGAGATGGTGTTATAGACATCACTATGAAAGTACTAATCCAAGAATAAGTTCAGAAGTACACATCCCACTAGGGGAGGCTAAATTGGTAATAACAACATATTAAGGTCTGCACACAGGAGAAAGAGACTGGCATTTAGGCCAGGGAGTCTCTATAGAATGGAAGAAAAGGAGATATAACACACAAATAGACCCTGGCCTAGCAGACCAACTAATTCATCTGTATTACTTTGATTGTTTTTCAGAATCTGCTATAAGACAAGCCATATTAGGACGTATAGTTAGTCCTAGTTGTGAATATCAAGCAGGACATAACAAGGTAGGATCCCTACAGTACTTGGCA…
PIC50877	HIVMDA	3HG	YPA14	PIC50877_HIVMDA_3HG_YPA14	AGGATTAGAACATGGAAAAGTTTAGTAAAATACCATATGCATATTTCAAGGAAAGCTAGGAGATGGTGTTATAGACATCACTATGAAAGTACTAATCCAAGAATAAGTTCAGAAGTACACATCCCACTAGAGGAGGCTAAATTAGTAATAGCAACATATTGAGGTCTGCACACAGGAGAAAGAGACTGGCATTTAGGCCAAGGAGTCTCTATAGAATGGAAGAAAAAGAGATATAACACACAAATAGACCCTGACCTAGCAGACCAACTAATTCATCTGTATTATTTTGATTGTTTTTCAGAATCTGCTATAAGACAAGCCATATTAAGACATATAGTTAGTCCTAGGTGTGAATATCAAGCAGGACATAACAAAGTAGGATCCCTACAGTACTTGGCA…
PIC50877	HIVMDA	3HG	YPA29	PIC50877_HIVMDA_3HG_YPA29	AAGATTAGAACATAGAAAAGTTTAGTAAAATACCATATGCATATTTCAAGGAAAGCTAAGAGATGGTATTATAGACATCACTATGAAAGTACTAATCCAAGAATAAGTTCAGAAGTACACATCCCACTAGAGGAGGCTAAATTAGTAATAGCAACATATTAAGGTCTGCACACAGGAGAAAAAGACTGGCATTTAGGCCAAAGAGTCTCTATAGAATAGAAGAAAAGGAGATATAACACACAAATAGACCCTGACCTAGCAGACCAACTAATTCATCTGTATTATTTTGATTGTTTTTCAGAATCTGCTATAAGACAAGCCATATTAAGACATATAGTTAGTCCTAGGTGTGAATATCAAGCAGGACATAACAAAGTAAGATCCCTACAGTACTTGGCA…
PIC50877	HIVMDA	3HG	YPA39	PIC50877_HIVMDA_3HG_YPA39	AGGATTAGAACATGGAAAAGTTTAGTAAAATACCATATGCATATTTCAGGGAAAGCTAGGAGATGGTGTTATAGACATCACTATGAAAGTACTAATCCAAGAATAAGTTCAGAAGTACACATCCCACTAGGGGAGGCTACATTGGTAATAACAACATATTGGGGTCTGCACACAGGAGAAAGAGACTGGCATTTGGGCCAGGGAGTCTCTATAGAATGGAGGAAAAGGAGATATAACACACAAATAGACCCTGGCCTAGCAGACCAACTAATTCATCTGTATTATTTTGATTGTTTTTCAGAATCTGCTATAAGACAAGCCATATTAGGACATATAGTTAGTCCTAGTTGTGAATATCAAGCAGGACATAACAAGGTAGGATCCCTACAGTACTTGGCA…
PIC50877	HIVMDA	3HG	YPA46	PIC50877_HIVMDA_3HG_YPA46	AAGATTAGAACATAGAAAAGTTTAGTAAAATACCATATGCATATTTCAGAGAAAGCTAGGAGATAGTGTTATAGACATCACTATGAAAGTACTAATCCAAGAATAAGTTCAGAAGTACACATCCCACTAAAGGAGGCTACATTAGTAATAAAAACATATTAAAGTCTGCACACAGGAGAAAGAGACTGGCATTTAGGCCAAGGAGTCTCTATAGAATGGAGGAAAAAGAGATATAACACACAAATAGACCCTGACCTAGCAGACCAACTAATTCATCTGTATTATTTTGATTGTTTTTCAGAATCTGCTATAAGACAAGCCATATTAAGACATATAGTTAGTCCTAGGTGTGAATATCAAGCAAGACATAACAAAGTAAGATCCCTACAGTACTTAGCA…
PIC50877	HIVMDA	3HG	YPA50	PIC50877_HIVMDA_3HG_YPA50	AGGATTAGAACATGGAAAAGTTTAGTAAAATACCATATGCATATTTCAGGGAAAGCTAGGAGATGGTGTTATAGACATCACTATGAAAGTACTAATCCAAGAATAAGTTCAGAAGTACACATCCCACTAGGGGAGGCTAAATTGGTAGTAACAACATATTGGGGTCTGCACACAGGAGAAAGAGACTGGCATTTGGGCCAGGGAGTCTCTATAGAATGGAGGAAAAGGAGATATAACACACAAATAGACCCTGACCTAGCAGACCAACTAATTCATCTGTATTATTTTGATTGTTTTTCAGAATCTGCTATAAGACAAGCCATATTAGGACATATAGTTAGTCCTAGGTGTGAATATCAAGCAGGACATAACAAGGTAGGATCCCTACAGTACTTGGCA…
PIC50877	HIVMDA	3HG	YPA75	PIC50877_HIVMDA_3HG_YPA75	AAGGATTAGAACATGGAAAAGTTTAGTAAAATACCATATGCATATTTCAGGGAAAGCTAGGAGATGGTGTTATAGACATCACTATGAAAGTACTAATCCAAGAATAAGTTCAGAAGTACACATCCCACTAGGGGAGGATACATTGGTAATAACAACATATTGGGGTCTGCACACAGGAGAAAGAGACTGGCATTTGGGCCAGGGAGTCTCTATAGAATGGAGGAAAAGGAGATATAACACACAAATAGACCCTGGCCTAGCAGACCAACTAATTCATCTGTATTATTTTGATTGTTTTTCAGAATCTGCTATAAGACAAGCCATATTAGGACATATAGTTAGTCCTAGTTGTGAATATCAAGCAGGACATAACAAGGTAGGATCCCTACAGTACTTGGC…
PIC50877	HIVMDA	3HG	YPA09	PIC50877_HIVMDA_3HG_YPA09	AGGATTAGAACATGGAAAAGTTTAGTAAAATACCATATGCATATTTCAAAGAAAGCTAGGAGATGGTGTTATAGACATCACTATGAAAGTACTAATCCAAGAATAAGTTCAGAAGTACACATCCCACTAGGGGAGGCTAAATTGGTAATAGCAACATATTAAGGTCTGCACACAGGAGAAAGAGACTGGCATTTAGGCCAGAGAGTCTCTATAGAATGGAGGAAAAGGAGATATAACACACAAATAGACCCTGACCTAGCAGACCAACTAATTCATCTGTATTATTTTGATTGTTTTTCAGAATCTGCTATAAGACAAGCCATATTAGGACATATAGTTAGTCCTAGGTGTGAATATCAAGCAGGACATAACAAGGTAGGATCCCTACAGTACTTGGCA…
PIC50877	HIVMDA	3HG	YPA90	PIC50877_HIVMDA_3HG_YPA90	AAGATTAGAACATGGAAAAGTTTAGTAAAATACCATATGCATATTTCAGAGAAAGCTAGGAGATGGTGTTATAGACATCACTATGAAAGTACTAATCCAAGAATAAGTTCAGAAGTACACATCCCACTAGGGGAGGCTACATTGGTAATAACAACATATTGAGGTCTGCACACAGGAGAAAGAGACTGGCATTTAGGCCAGAGAGTCTCTATAGAATAGAGGAAAAAGAGATATAACACACAAATAGACCCTGGCCTAGCAGACCAACTAATTCATCTGTATTATTTTGATTGTTTTTCAGAATCTGCTATAAGACAAGCCATATTAGGACATATAGTTAGTCCTAGTTGTGAATATCAAGCAGGACATAACAAGGTAGGATCCCTACAGTACTTGGCA…
PIC50877	HIVMDA	3HG	YPL24	PIC50877_HIVMDA_3HG_YPL24	AGGATTAGAACATGGAAAAGTTTAGTGAAATACCATATGCATATTTCAGGGAAAGCTAGGAGATGGTGTTATAGACATCACTATGAAAGTACTAATCCAAGAATAAGTTCAGAAGTACACATCCCACTAGGGGAGGCTAAATTGGTAATAGCAACATATTGAGGTCTGCACACAGGAGAAAGAGACTGGCATTTGGGCCAGGGAGTCTCTATAGAATGGAGGAAAAGGAGATATAACACACAAATAGACCCTGGCCTAGCAGACCAACTAATTCATCTGTATTATTTTGATTGTTTTTCAGAATCTGCTATAAGACAAGCCATATTAGGACATATAGTTAGTCCTAGGTGTGAATATCAAGCAGGACATAACAAGGTAGGATCCCTACAGTACTTGGCA…
PIC50877	HIVMDA	3HG	YPL32	PIC50877_HIVMDA_3HG_YPL32	AGGATTAGAACATGGAAAAGTTTAGTAAAATACCATATGCATATTTCAGGGAAAGCTAGGAGATGGTGTTATAGACATCACTATGAAAGTACTAATCCAAGAATAAGTTCAGAAGTACACATCCCACTAGGGGAGGCTAAATTGGTAGTAACAACATATTGGGGTCTGCACACAGGAGAAAGAGACTGGCATTTGGGCCAGGGAGTCTCTATAGAATGGAGGAAAAGGAGATATAACACACAAATAGACCCTGACCTAGCAGACCAACTAATTCATCTGTATTATTTTGATGGTTTTTCAGAATCTGCTATAAGACAAGCCATATTAGGACATATAGTTAGTCCTAGGTGTGAATATCAAGCAGGACATAACAAGGTAGGATCCCTACAGTACTTGGCA…
PIC50877	HIVMDA	3HG	YPL41	PIC50877_HIVMDA_3HG_YPL41	AATTAGAACATGGAAAAGTTTAGTAAAATACCATATGCATATTTCAGGGAAAGCTAGGAGATGGTGTTATAGACATCACTATGAAAGTAATAATCCAAGAATAAGTTCAGAAGTACACATCCCACTAGGGGAGGCTAAATTGGTAGTAACAACATATTGGGGTCTGCACACAGGAGAAAGAGACTGGCATTTGGGCCAGGGAGTCTCTATAGAATGGAAAAAAAGGAGATATAACACACAAATAGACCCTGACCTAGCAGACCAACTAATTCATCTGTATTATTTTAATTGTTTTTCAGAATCTGCTATAAGACAAGCCATATTAGGACATATAGTTAGTCCTAGGTGTAAATATCAAGCAGGACATAACAAGGTAGGATCCCTACAGTACTTGGCACT…
PIC50877	HIVMDA	3HG	YPL43	PIC50877_HIVMDA_3HG_YPL43	AGAATTAAAACATGAAAAAGTTTAGTAAAATACCATATGCATATTTCAGGAAAAGCTAGAAAATGGTGTTATAGACATCACTATAAAAGTACTAATCCAAGAATAAGTTCAGAAGTACACATCCCACTAGGGGAGGCTACATTGGTAATAACAACATATTAAGGTCTGCACACAGAAGAAAAAAACTGGCATTTGGGCCAGGGAGTCTCTATAGAATAAAGAAAAAAAAAATATAACACACAAATAAACCCTGGCCTAGCAGACCAACTAATTCATCTGTATTATTTTGATTGTTTTTCAGAATCTGCTATAAGACAAGCCATATTAGAACATATAGTTAGTCCTAGTTGTAAATCTCAAGCAGGACATAACAAGGTAGAATCCCTACAGTACTTGGCA…
PIC50877	HIVMDA	3HG	YQV15	PIC50877_HIVMDA_3HG_YQV15	AAGGATTAGAACATGGAAAAGTTTAGTAAAATACCATATGCATATTTCAGGGAAAGCTAGGAAATGGTGTTATAGACATCACTATGAAAGTACTAATCCAAGAATAAGTTCAGAAGTACACATCCCACTAGGGGAGGCTAAATTGGTAATAGCAACATATTAGGGTCTGCACACAGGAGAAAGAGACTGGCATTTAGGCCAGGGAGTCTCTATAGAATGGAGGAAAGGGAGATATAACACACAAATAGACCCTGACCTAGCAGACCAACTAATTCATCTGTATTATTTTGATTGTTTTTCAGAATCTGCTATAAGACAAGCCATATTAGGACATATAGTTAGTCCTAGGTGTGAATATCAAGCAGGCCATAACAAGGTAGGATCCCTACAGTACTTGGC…
PIC50877	HIVMDA	3HG	YQV02	PIC50877_HIVMDA_3HG_YQV02	AGGATTAGAACATGGAAAAGTTTAGTAAAATACCATATGCATATTTCAGGGAAAGCTAGGAGATGGTGTTATAAACATCACTATGAAAGTACTAATCCTAGAATAAGTTCAGAAGTACACATCCCACTAGGGGAGGCTAAATTGGTAATAACAACATATTGGGGTCTGCACACAGGAGAAAGAGACTGGCATTTGGGCCAGGGAGTCTCTATAGAATGGAGGAAAAAGAGATATAACACACAAATAGACCCTGACCTAGCAGACCAACTAATTCATCTGTATTACTTTGATTGTTTTTCAGAATCTGCTATAAGACAAGCCATATTAGGACATATAGTTAGTCCTAGGTGTGAATATCAAGCAGGACATAACAAGGTAGGATCCCTACAGTACTTGGCA…
PIC50877	HIVMDA	3HG	YQV34	PIC50877_HIVMDA_3HG_YQV34	AGGATTAGAACATGGAAAAGTTTAGTAAAATACCATATGCATATTTCAGGGAAAGCTAGGAGATGGTGTTATAGACATCACTATGAAAGTACTAATCCAAGAATAAGTTCAGAAGTACACATCACACTAGGGGAGGCTAAATTGGTAATAACAACATATTGGGGTCTGCACACAGGAGAAAGAGACTGGCATTTAGGCCAGGGAGTCTCTATAGAATGGAGGAAAAGCAGATATAACACACAAATAGACCCTGGCCTAGCAGACCAACTAATTCATATGTATTATTTTGATTGTTTTTCAGAATCTGCTATAAGACAAGCCATATTAGGACATATAGTTAGTCCTAGGTGTGAATATCAAGCAGGACATAACAAGGTAGGATCCCTACAGTACTTGGCA…
PIC50877	HIVMDA	3HG	YQV58	PIC50877_HIVMDA_3HG_YQV58	AAGGATTAGAACATGGAAAAGTTTAGTAAAATACCATATGCATATTTCAGGGAAAGCTAGGAGATGGTGTTATAGACATCACTATGAAAGTACTAATCCAAGAATAAGTTCAGAAGTACACATCCCACTAGGGGAGGCTAAATTGGTAATAACAACATATTGGGGTCTGCACACAGGAGAAAGAGACTGGCATTTGGGCCAGGGAGTCTCTATAGAATGGAGGAAAAGGAGATATAACACACAAATAGACCCTGGCCTAGCAGACCAACTAATTCATCTGTATTATTTTGATTGTTTTTCAGAATCTGCTATAAGACAAGCCATATTAGGACATATAGTTAGTCCTAGTTGTGAATATCAAGCAGGACATAACAAGGTAGGATCCCTACAGTACTTGGC…
PIC50877	HIVMDA	3HG	YQV60	PIC50877_HIVMDA_3HG_YQV60	AGGATTAGAACATGGAAAAGTTTAGTAAAATACCATATGCATATTTCAGGGAAAGCTAGGAGATGGTGTTATAGACATCACTATGAAAGTACTAATCCAAGAATAAGTTCAGAAGTACACATCCCACTAGGGGAGGCTACATTGGTAATAACAACATATTGGGGTCTGCACACAGGAGAAAGAGACTGGCATTTGGGCCAGGGAGTCTCTATAGAATGGAGGAAAAGGAGATATAACACACAAATAGACCCTGGCCTAGCAGACCAACTAATTCATCTGTATTATTTTGATTGTTTTTCAGAATCTGCTATAAGACAAGCCATATTAGGACATATAGTTAGTCCTAGTTGTGAATATCAAGCAGGACATAACAAGGTAGGATCCCTACAGTACTTGGCA…
PIC50877	HIVMDA	3HG	YQV62	PIC50877_HIVMDA_3HG_YQV62	AGGATTAGAACATGGAAAAGTTTAGTAAAATACCATATGCATATTTCAGGGAAAGCTAGGAGATGGTGTTATAGACATCACTATGAAAGTACTAATCCAAGAATAAGTTCAGAAGTACACATCCCACTAGGGGAGGCTAAATTGGTAATAGCAACATATTGGGGTCTGCACACAGGAGAAAGAGACTGGCATTTGGGCCAGGGAGTCTCTATAGAATGGAGGAAAAAGAGATATAACACACAAATAGACCCTGACCTAGCAGACCAACTAATTCATCTGTATTATTTTGATTGTTTTTCAGAATCTGCTATAAGACAAGCCATATTAGGACATATAGTTAGTCCTAGGTGTGAATATCAAGCAGGACATAACAAGGTAGGATCCCTACAGTACTTGGCA…
PIC50877	HIVMDA	3HG	YQV72	PIC50877_HIVMDA_3HG_YQV72	AGGATTAGAACATGGAAAAGTTTAGTAAAATACCATATGCATATTTCAGGGAAAGCTAGGAGATGGTGTTATAGACATCACTATGAAAGTACTAATCCAAGAATAAGTTCAGAAGTACACATCCCACTAGAGGAGGATAAATTGGTAATAACAACATATTGGGGTCTGCACACAGGAGAAAGAGACTGGCATTTGGGCCAGGGAGTCTCTATAGAATGGAGGAAAAGGAGATATAACACACAAATAGACCCTGACCTAGCAGACCAACTAATTCATCTGTATTATTTTGATTGTTTTTCAGAATCTGCTATAAGACAAGCCATATTAGGACATATAGTTAGTCCTAGGTGTGAATATCAAGCAGGACATAACAAGGTAGGATCCCTACAGTACTTGGCA…
PIC50877	HIVMDA	3HG	YQV75	PIC50877_HIVMDA_3HG_YQV75	AGGATTAGAACATGGAAAAGTTTAGTAAAATACCATATGCATATTTCAGGGAAAGCTAGGAGATGGTGTTATAGACATCACTATAAAAGTACTAATCCAAGAATAAGTTCAGAAGTACACATCCCACTAAGGAAGGCTACATTGGTAATAACAACATATTAAGGTCTGCACACAGGAGAAAGAGACTGGCATTTAGGCCAGGGAGTCTCTATAGAATGGAGGAAAAGGAGATATAACACACAAATAGACCCTGGCCTAGCAGACCAACTAATTCATCTGTATTATTTTGATTGTTTTTCAGAATCTGCTATAAGACAAGCCATATTAGGACATATAGTTAGTCCTAGTTGTGAATATCAAGCAGGACATAACAAGGTAGGATCCCTACAGTACTTGGCA…
PIC50877	HIVMDA	3HG	YQV94	PIC50877_HIVMDA_3HG_YQV94	AAAAATTAGAACATAGAAAAGTTTAGTAAAATACCATATGCATATTTCAAAGAAAGCTAAAAGATAGTGTTATAAACATCACTATGAAAGTACTAATCCAAAAATAAGTTCAGAAGTACACATCCCACTAAAGGAGGCTAAATTAGTAATAACAACATATTAAAGTCTGCACACAGAAAAAAGAGACTAGCATTTAGGCCAAAAAGTCTCTATAGAATAGAAGAAAAAAAGATATAACACACAAATAGACCCTAGCCTAGCAGACCAACTAATTCATCTGTATTATTTTAATTGTTTTTCAGAATCTGCTATAAGACAAGCCATATTAAGACATATAGTTAGTCCTAAGTGTAAATATCAAGCAAGACATAACAAAGTAAGATCCCTACAGTACTTAGC…
PIC50877	HIVMDA	3HG	YRD27	PIC50877_HIVMDA_3HG_YRD27	AGGATTAGAACATGGAAAAGTTTAGTAAAATACCATATGCATATTTCAGGGAAAGCTAGGAGATGGTGTTATAGACATCACTATGAAAGTACTAATCCAAGAATAAGTTCAGAAGTACACATCCCACTAGGGGAGGCTAAATTGGTAGTAACAACATATTGGGGTCTGCACACAGGAGAAAGAGACTGGCATTTGGGCCAGGGAGTCTCTATAGAATGGAGGAAAAGGAGATATAACACACAAATAGACCCTGACTTAGCAGACCAACTAATTCATCTGTATTATTTTGATTGTTTTTCAGAATCTGCTATAAGACAAGCCATATTAGGACATATAGTTAGTCCTAGGTGTGAATATCAAGCAGGACATAACAAGGTAGGATCCCTACAGTACTTGGCA…
PIC50877	HIVMDA	3HG	YRD38	PIC50877_HIVMDA_3HG_YRD38	AAGATTAGAACATAGAAAAGTTTAGTAAAATACCATATGCATATTTCAAAGAAAGCTAAGAGATAGTGTTATAGACATCACTATGAAAGTACTAATCCAAGAATAAGTTCAGAAGTACACATCCCACTAAAGGAGGCTAAATTAGTAATAACAACATATTAAGGTCTGCACACAGAAGAAAGAGACTGGCATTTAAGCCAAAGAGTCTCTATAAAATGGAAAAAAAAGAGATATAACACACAAATAGACCCTGGCCTAGCAGACCAACTAATTCATCTGTATTATTTTGATTGTTTTTCAGAATCTGCTATAAGACAAGCCATATTAGGACATATAGTTAGTCCTAGGTGTGAATATCAAGCAGGACATAACAAAGTAAGATCCCTACAGTACTTAGCA…
PIC50877	HIVMDA	3HG	YRD73	PIC50877_HIVMDA_3HG_YRD73	AGGATTAGAACATGGAAAAGTTTAGTAAAATACCATATGCATATTTCAGGGAAAGCTAGGAGATGGTGTTATAGACATCACTATGAAAGTACTAATCCAAGAATAAGTTCAGAAGTACACATCCCACTAGGGGAGGCTACATTGGTAATAGCAACATATTGGGGTCTGCACACAGGAGAAAGAGACTGGCATTTGGGCCAGGGAGTCTCTATAGAATGGAGGAAAAGGAGATATAACACACAAATAGACCCTGGCCTAGCAGACCAACTAATTCATCTGTATTATTTTGATTGTTTTTCAGAATCTGCTATAAGACAAGCCATATTAGGACATATAGTTAGTCCTAGTTGTGAATATCAAGCAGGACATAACAAGGTAGGATCCCTACAGTACTTGGCA…
PIC50877	HIVMDA	3HG	YRD90	PIC50877_HIVMDA_3HG_YRD90	AGGATTAGAACATGGAAAAGTTTAGTAAAATACCATATGCATATTTCAGGGAAAGCTAGGAGATGGTGTTATAGACATCACTATGAAAGTACTAATCCAAGAATAAGTTCAGAAGTACACATCCCACTAGAGGAGGCTAAATTGGTAATAACAACATATTGGGGTCTGCACACAGGAGAAAGAGACTGGCATTTGGGCCAGGGAGTCTCTATAGAATGGAGGAAAAGGAGATATAACACACAAATAGACCCTGACCTAGCAGACCAACTAATTCATCTGTATTATTTTGATTGTTTTTCAGAATCTGCTATAAGACAAGCCATATTAGGACATATAGTTAGTCCTAGGTGTGAATATCAAGCAGGCCATAACAAGGTAGGATCCCTACAGTACTTGGCA…
PIC50877	HIVMDA	3HG	YRD93	PIC50877_HIVMDA_3HG_YRD93	AGGATTAGAACATAGAAAAGTTTAGTAAAATACCATATGCATATTTCAGGGAAAGCTAGGAGATGGTGTTATAGACATCACTATGAAAGTACTAATCCAAGAATAAGTTCAGAAGTACACATCCCACTAGGGGAGGCTAAATTGGTAATAACAACATATTAGGGTCTGCACACAGGAGAAAGAGACTGGCATTTAGGCCAGGGAGTCTCTATAAAATGGAGGAAAAGGAGATATAACACACAAATAGACCCTGGCCTAGCAGACCAACTAATTCATCTGTATTATTTTAATTGTTTTTCAGAATCTGCTATAAGACAAGCCATATTAGGACATATAGTTAGTCCTAGGTGTGAATATCAAGCAGGACATAACAAGGTAGGATCCCTACAGTACTTGGCA…
PIC50877	HIVMDA	3HG	YRM01	PIC50877_HIVMDA_3HG_YRM01	AGGATTAGAACATGGAAAAGTTTAGTAAAATACCATATGCATATTTCAGGGAAAGCTAGGAGATGGTGTTATAGACATCATTATGACAGTACTAATCCAAGAATAAGTTCAGAAGTACACATCCCACTAGGGGAGGCTAAATTGGTAATAGCAACATATTGGGGTCTGCACACAGGAGAAAGAGACTGGCATTTGGGCCAGGGAGTCTCCATAGAATGGAGGAAAAGGAGATATAGCACACAAATAGACCCTGACCTAGCAGACCAACTAATTCATCTGTATTATTTTGATTGTTTTTCAGAATCTGCTATAAGACAAGCCATATTAGGACATATAGTTAGTCCTAGGTGTGAATATCAAGCAGGACATAACAAGGTAGGATCCCTACAGTACTTGGCA…
PIC50877	HIVMDA	3HG	YRM16	PIC50877_HIVMDA_3HG_YRM16	AGGATTAGAACATGGAAAAGTTTAGTAAAATACCATATGCATATTTCAAGGAAAGCTAGGAGATGGTGTTATAGACATCACTATGAAAGTACTAATCTAAGAATAAGTTCAGAAGTACACATCTTACTAGAGGAGACTACATTAGTAATAACAACATATTAAGGTCTGCACACAGGAGAAAGAGACTGGCATTTAGGCCAGGGAGTCTTTATAGAATGGAGGAAAAGGAGATATAACACACAAATAGACCCTGGCCTAGCAGACCAACTAATTCATCTGTATTATTTTGATTGTTTTTCAGAATCTGCTATAAGACAAGCCATATTAGGACATATAGTTAGTCCTAGTTGTGAATATCAAGCAGGACATAACAAGGTAGGATCCCTACAGTACTTGGCA…
PIC50877	HIVMDA	3HG	YRM24	PIC50877_HIVMDA_3HG_YRM24	AAAGATTAGAACATAGAAAAGTTTAGTAAAATACCATATGCATATTTCAGAGAAAGCTAGGAGATAGTGTTATAGACATCACTATGAAAGTACTAATCCAAGAATAAGTTCAGAAGTACACATCCCACTAAAAGAGGCTACATTGGTAATAACAACATATTAAGGTCTGCACACAGGAGAAAGAGACTGGCATTTAGGCCAAGGAGTCTCTATAGAATGGAAGAAAAAGAGATATAACACACAAATAGACCCTGGCCTAGCAGACCAACTAATTCATCTGTATTATTTTGATTGTTTTTCAGAATCTGCTATAAGACAAGCCATATTAAGACATATAGTTAGTCCTAGTTGTGAATATCAAGCAGGACATAACAAGGTAAGATCCCTACAGTACTTGGC…
PIC50877	HIVMDA	3HG	YRM27	PIC50877_HIVMDA_3HG_YRM27	AGGATTAGAACATGGAAAAGTTTAGTAAAATACCATATGCATATTTCAGGGAAAGCTAGGAGATGGTGTTATAGACATCACTATGAAAGTACTAATCCAAGAATAAGTTCAGAAGTACACATCCCACTAGGGGAGGATACATTGGTAATAACAACATATTGGGGTCTGCACACAGGAGAAAGAGACTGGCATTTGGGCCAGGGAGTCTCTATAGAATGGAGGAAAAGGAGATATAACACACAAATAGACCCTGGCCTAGCAGACCAACTAATTCATCTGTATTATTTTGATTGTTTTTCAGAATCTGCTATAAGACAAGCCATATTAGGACATATAGTTAGTCCTAGTTGTGAATATCAAGCAGGACATAACAAGGTAGGATCCCTACAGTACTTGGCA…
PIC50877	HIVMDA	3HG	YRM59	PIC50877_HIVMDA_3HG_YRM59	AGGATTAGAACATGGAAAAGTTTAGTAAAATACCATATGCATATTTCAGGGAAAGCTAGGAGATGGTGTTATAGACATCACTATGAAAGTACTAATCCAAGAATAAGTTCAGAAGTACACATCCCACTAGAGGAGGCTAAATTGGTAATAACAACATATTGGGGTCTGCACACAGGAGAAAGAGACTGGCATTTGGGCCAGGGAGTCTCTATAGAATGGAGGAAAAGGAGATATAACACACAAATAGACCCTGACCTAGCAGACCAACTAATTCATCTGTATTATTTTGATTGTTTTTCAGAATCTGCTATAAGACAAGCCATATTAGGACATATAGTTAGTCCTAGGTGTGAATATCAAGCAGGACATAACAAGGTAGGATCCCTACAGTACTTGGCA…
PIC50877	HIVMDA	3HG	YRM62	PIC50877_HIVMDA_3HG_YRM62	AGGATTAGAACATGGAAAAGTTTAGTAAAATACCATATGCATATTTCAAGGAAAGCTAAGAGATGGTGTTATAGACATCACTATGAAAGTACTAATCCAAGAATAAGTTCAGAAGTACACATCCCACTAGAGGAGGCTAAATTGGTAATAACAACATATTAAGGTCTGCACACAGGAGAAAGAGACTGGCATTTAGGCCAAGGAGTCTCTATAGAATGGAAGAAAAGGAGATATAACACACAAATAGACCCTGACCTAGCAGACCAACTAATTCATCTGTATTATTTTGATTGTTTTTCAGAATCTGCTATAAGACAAGCCATATTAAGACATATAGTTAGTCCTAGGTGTGAATATCAAGCAGGACATAACAAAGTAAGATCCCTACAGTACTTGGCA…
PIC50877	HIVMDA	3HG	YRM65	PIC50877_HIVMDA_3HG_YRM65	AGGATTAGAACATGGAAAAGTTTAGTAAAATACCATATGCATATTTCAAGGAAAGCTAAGAGATGGTGTTATAGACATCACTATGAAAGTACTAATCCAAGAATAAGTTCAGAAGTACACATCCCACTAAGGGAGGCTAAATTAGTAATAGCAACATATTAAGGTCTGCACACAGGAGAAAGAGACTGGCATTTAGGCCAGGGAGTCTCTATAGAATGGAGGAAAAGGAGATATAACACACAAATAGACCCTGGCCTAGCAGACCAACTAATTCATCTGTATTATTTTGATTGTTTTTCAGAATCTGCTATAAGACAAACCATATTAGGACATATAGTTAGTCCTAGGTGTGAATATCAAGCAGGACATAACAAGGTAAGATCCCTACAGTACTTGGCA…
PIC50877	HIVMDA	3HG	YRM73	PIC50877_HIVMDA_3HG_YRM73	AGGATTAGAACATAGAAAAGTTTAGTAAAATACCATATGCATATTTCAGGGAAAGCTAGGAGATAGTGTTATAGACATCACTATGAAAGTACTAATCCAAGAATAAGTTCAGAAGTACACATCCCACTAAAGGAGGCTAGATTAGTAATAACAACATATTAAGGTCTGCACACAGGAGAAAGAGACTGGCATTTAGGCCAGGGAGTCTCTATAGAATGGAAGAAAAGGAGATATAACACACAAATAGACCCTGGCCTAGCAGACCGACTAATTCATCTGTATTACTTTGATTGTTTTTCAGAATCTGCTATAAGACAAGCCATATTAGGACGTATAGTTAGTCCTAGTTGTGAATATCAAGCAGGACATAACAAGGTAGGATCCCTACAGTACTTGGCA…
PIC50877	HIVMDA	3HG	YRM91	PIC50877_HIVMDA_3HG_YRM91	AGGATTAGAACATAGAAAAGTTTAGTAAAATACCATATGCATATTTCAGGGAAAGCTAGGAGATGGTGTTATAGACATCACTATGAAAGTACTAATCCAAGAATAAGTTCAGAAGTACACATCCCACTAGGGGAGGCTAAATTGGTAATAACAACATATTAAGGAAAGAGACTGGCATTTAGGCCAAGGAGTCTCTATAGAATGGAAGAAAAGGAGATATAACACACAAATAGACCCTAGCCTAGCAGACCAACTAATTCATCTGTATTATTTTGATTGTTTTTCAGAATCTGCTATAAGACAAGCCATATTAGGACATATAGTTAGTCCTAGGTGTAAATATCAAGCAGGACATAACAAGGTAGGATCCCTACAGTACTTGGCACTAGCAGCATTAAT…
PIC67505	HIVMDA	3HG	YLV04	PIC67505_HIVMDA_3HG_YLV04	AGGATTAGAACATGGATAAGTTTAGTAAAACACCATATGTATACTTCTAAGAAAGCTAAAGGGTGGTTTTATAGACATCACTATGAAAGCCCTCATCCAAGAATAAGTTCAGAAGTACACATCCCACTAGGGGATGCTAAATTAGTGGTAATAACATATTGGGGTCTGCATACAGGAGAAAGAGACTGGCATTTGGGTCAAGGAGTCTCCATAGAATGGAGGAAAAGGAGATATAGCACACAAGTAGACCCTAGCCTAGCAGACCAACTAATTCACCTGTATTATTTTGATTGTTTTTCAGAGTCTGCTATAAGAAATGCCATATTAGGACGCTTAGTTAGGCCTAGTTGTGAATATCAAGCAGGACATAACAAGGTAGGATCCCTACAGTACTTGGCA…
PIC67505	HIVMDA	3HG	YMG70	PIC67505_HIVMDA_3HG_YMG70	AGGATTAGAACATGGATAAGTTTAGTAAAACACCATATGTATACTTCTAAGAAAGCTAAAGGGTAGTTTTATAAACATCACTATGAAAGCCCTCATCCAAGAATAAGTTCAGAAGTACACATCCCACTAGGGGATGCTAAATTAGTGGTAATAACATATTAGGGTCTGCATAGCTGACAGAGGATAGATGGAACAAGCCCCGGAAGACCAAAGGCCACAGAGAGAGCCATACAATGAATGGACACTAGAGCTTTTAGAGGAACTTAAGAGAGAAGCTGTCAGACATTTTCCTAAGGTATGGCTTCATGGCCTAGGACAACATATCTATGAAACTTATGAGGATACTTGGGCAGAGGTGGAAGCCATAATAAGAATTCTGCAACAACTGCTGTTTATTCA…
PIC67505	HIVMDA	3HG	YOZ33	PIC67505_HIVMDA_3HG_YOZ33	AGGATTAGAACATGGATAAGTTTAGTAAAACACCATATGTATACTTCTAAGAAAGCTAAAGGGTGGTTTTATAGACATCACTATGAAAGCCCTCATCCAAGAATAAGTTCAGAAGTACACATCCCACTAGGGGATGCTAAATTAGTGGTAATAACATATTGGGGTCTGCATACAGGAGAAAGAGACTGGCATTTGGGTCAAGGAGTCTCCATAGAATGGAGGAAAAGGAGATATAGCACACAAGTAGACCCTAGCCTAGCAGACCAACTAATTCACCTGTATTATTTTGATTGTTTTTCAGAGTCTGCTATAAGAAATGCCATATTAGGACGCTTAGTTAGGCCTAGTTGTGAATATCAAGCAGGACATAACAAGGTAGGATCCCTACAGTACTTGGCA…
PIC67505	HIVMDA	3HG	YOZ47	PIC67505_HIVMDA_3HG_YOZ47	AGGATTAGAACATAGATAAGTTTAGTAAAACACCATATGTATACTTCTAAGAAAGCTAAAGGGTAGTTTTATAGACATCACTATGAAAGCCCTCATCCAAGAATAAGTTCAGAAGTACACATCCCACTAGGGGATGCTAAATTAGTAGTAATAACATATTAAGGTCTGCATACAGGAGAAAGAGACTGGCATTTAGGTCAAGGAGTCTCCATAGAATGGAGGAAAAAGAGATATAGCACACAAGTAGACCCTAGCCTAGCAGACCAACTAATTCACCTGTATTATTTTGATTGTTTTTCAGAGTCTGCTATAAGAAATGCCATATTAGGACGCTTAGTTAGGCCTAGTTGTGAATATCAAGCAGGACATAACAAAGTAGGATCCCTACAGTACTTGGCA…
PIC67505	HIVMDA	3HG	YOZ59	PIC67505_HIVMDA_3HG_YOZ59	AGGATTAGAACATGGATAAGTTTAGTAAAACACCATATGTATACTTCTAAGAAAGCTAAAAGGTGGTTTTATAGACATCACTATGAAAGCCCTCATCCAAGAATAAGTTCAGAAGTACACATCCCACTAGGGGATGCTAAATTAGTGGTAATAACATATTAGGGTCTGCATACAGGAGAAAGAGACTGGCATTTAGGTCAAGGAGTCTCCATAGAATGGAAGAAAAGGAGATATAGCACACAAGTAGACCCTAGCCTAGCAGACCAACTAATTCACCTGTATTATTTTGATTGTTTTTCAGAGTCTGCTATAAGAAATGCCATATTAGGACGCTTAGTTAGGCCTAGTTGTGAATATCAAGCAGGACATAACAAGGTAGGATCCCTACAGTACTTGGCA…
PIC67505	HIVMDA	3HG	YOZ90	PIC67505_HIVMDA_3HG_YOZ90	AGGATTAGAACATGGATAAGTTTAGTAAAACACCATATGTATACTTCTAAGAAAGCTAAAAGGTGGTTTTATAGACATCACTATGAAAGCCCTCATCCAAGAATAAGTTCAGAAGTACACATCCCACTAGGGGATGCTAAATTAGTGGTAATAACATATTAAGGTCTGCATACAGGAGAAAGAGACTGGCATTTAGGTCAAGGAGTCTCCATAGAATGGAGGAAAAGGAGATATAGCACACAAGTAGACCCTAGCCTAGCAGACCGACTAATTCACCTGTATTATTTTGATTGTTTTTCAGAGTCTGCTATAAGAAATGCCATATTAGGACGCTTAGTTAGGCCTAGTTGTGAATATCAAGCAGGACATAACAAGGTAGGATCCCTACAGTACTTGGCA…
PIC67505	HIVMDA	3HG	YPY25	PIC67505_HIVMDA_3HG_YPY25	AGGATTAGAACATGGATAAGTTTAGTAAAACACCATATGTATACTTCTAAGAAAGCTAAAAGGTGGTTTTATAGACATCACTATGAAAGCCCTCATCCAAGAATAAGTTCAGAAGTACACATCCCACTAGGGGATGCTAAATTAGTGGTAATAACATATTAAGGTCTGCATACAGAAGAAAGAGACTGGCATTTAGGTCAAGGAGTCTCCATAGAATGGAGGAAAAGGAGATATAGCACACAAGTAGACCCTAGCCTAGCAGACCAACTAATTCACCTGTATTATTTTGATTGTTTTTCAGAGTCTGCTATAAGAAATGCCATATTAGGACGCTTAGTTAGGCCTAGTTGTGAATATCAAGCAGGACATAACAAGGTAGGATCCCTACAGTACTTGGCA…
PIC67505	HIVMDA	3HG	YPY26	PIC67505_HIVMDA_3HG_YPY26	AAGATTAGAACATAGATAAGTTTAGTAAAACACCATATGTATACTTCTAAGAAAGCTAAAAGGTGGTTTTATAGACATCACTATAAAAGCCCTCATCCAAGAATAAGTTCAGAAGTACACATCCCACTAGGGGATGCTAAATTAGTAGTAATAACATATTAAGGTCTGCATACAGGAGAAAAAGACTGGCATTTAAGTCAAAGAGTCTCCATAGAATAGAGGAAAAAGAGATATAGCACACAAGTAGACCCTAGCCTAGCAGACCAACTAATTCACCTGTATTATTTTGATTGTTTTTCAGAGTCTGCTATAAGAAATGCCATATTAAGACGCTTAGTTAGGCCTAGTTGTGAATATCAAGCAGGACATAACAAAGTAAGATCCCTACAGTACTTAGCA…
PIC67505	HIVMDA	3HG	YPY32	PIC67505_HIVMDA_3HG_YPY32	AGGATTAGAACATGGATAAGTTTAGTAAAACACCATATGTATACTTCTAAGAAAGCTAAAGGGTGGTTTTATAGACATCACTATGAAAGCCCTCATCCAAGAATAAGTTCAGAAGTACACATCCCACTAGGGGATGCTAAATTAGTGGTAATAACATATTGAGGTCTGCATACAGGAGAAAGAGACTGGCATTTAGGTCAAGGAGTCTCCATAGAATGGAGGAAAAGGAGATATAGCACACAAGTAGACCCTAGCCTAGCAGACCGACTAATTCACCTGTATTATTTTGATTGTTTTTCAGAGTCTGCTATAAGAAATGCCATATTAGGACGCTTAGTTAGGCCTAGTTGTGAATATCAAGCAGGACATAACAAGGTAAGATCCCTACAGTACTTGGCA…
PIC67505	HIVMDA	3HG	YPY45	PIC67505_HIVMDA_3HG_YPY45	AGGATTAGAACATGGATAAGTTTAGTAAAACACCATATGTATACTTCTAAGAAAGCTAAAGGGTGGTTTTATAGACATCACTATGAAAGCCCTCATCCAAGAATAAGTTCAGAAGTACACATCCCACTAGGGGATGCTAAATTAGTGGTAATAACATATTGGGGTCTGCATACAGGAGAAAGAGACTGGCATTTGGGTCAAGGAGTCTCCATAGAATGGAGGAAAAGGAGATATAGCACACAAGTAGACCCTAGCCTAGCAGACCGACTAATTCACCTGTATTATTTTGATTGTTTTTCAGAGTCTGCTATAAGAAATGCCATATTAGGACGCTTAGTTAGGCCTAGTTGTGAATATCAAGCAGGACATAACAAGGTAGGATCCCTACAGTACTTGGCA…
PIC67505	HIVMDA	3HG	YPY56	PIC67505_HIVMDA_3HG_YPY56	AGGATTAGAACATGGATAAGTTTAGTAAAACACCATATGTATACTTCTAAGAAAGCTAAAAGGTGGTTTTATAGACATCACTATGAAAGCCCTCATCCAAGAATAAGTTCAGAAGTACACATCCCACTAAGGGATGCTAAATTAGTGGTAATAACATATTAAGGTCTGCATACAGGAGAAAGAGACTAGTATTTAGGTCAAGGAGTCTCCATAGAATGGAGGAAAAGGAGATATAGCACACAAGTAGACCCTAGCCTAGCAGACCAACTAATTCACCTGTATTATTTTGATTGTTTTTCAGAGTCTGCTATAAGAAATGCCATATTAGGACGCTTAGTTAGGCCTAGTTGTGAATATCAAGCAGGACATAACAAGGTAAGATCCCTACAGTACTTGGCA…
PIC67505	HIVMDA	3HG	YQK36	PIC67505_HIVMDA_3HG_YQK36	AGGATTAGAACATAGATAAGTTTAGTAAAACACCATATGTATACTTCTAAGAAAGCTAAAGGGTGGTTTTATAGACATCACTATGAAAGCCCTCATCCAAGAATAAGTTCAAAAGTACACATCCCACTAGGGGATGCTAAATTAGTAGTAATAACATATTGAGGTCTGCATACAGGAGAAAGAGACTGGCATTTAGGTCAAAGAGTCTCCATAGAATGGAGGAAAAGGAGATATAGCACACAAGTAGACCCTAGCCTAGCAGACCAACTAATTCACCTGTATTATTTTGATTGTTTTTCAGAGTCTGCTATAAGAAATGCCATATTAGGACGCTTAGTTAGGCCTAGTTGTGAATATCAAGCAGGACATAACAAGGTAAGATCCCTACAGTACTTGGCA…
PIC67505	HIVMDA	3HG	YQK37	PIC67505_HIVMDA_3HG_YQK37	AGGATTAGAACATGGATAAGTTTAGTAAAACACCATATGTATACTTCTAAGAAAGCTAAAGGGTGGTTTTATAGACATCACTATGAAAGCCCTCATCCAAGAATAAGTTCAGAAGTACACATCCCACTAGGGGATGCTAAATTAGTGGTAATAACATATTGGGGTCTGCATACAGGAGAAAGAGACTGGCATTTGGGTCAAGGAGTCTCCATAGAATGGAGGAAAAGGAGATATAGCACACAAGTAGACCCTAGCCTAGCAGACCAACTAATTCACCTGTATTATTTTGATTGTTTTTCAGAGTCTGCTATAAGAAATGCCATATTAGGACGCTTAGTTAGGCCTAGTTGTGAATATCAAGCAGGACATAACAAGGTAGGATCCCTACAGTACTTGGCA…
PIC67505	HIVMDA	3HG	YQK46	PIC67505_HIVMDA_3HG_YQK46	AGGATTAGAACATGGATAAGTTTAGTAAAACACCATATGTATACTTCTAAGAAAGCTAAAAGGTGGTTTTATAGACATCACTATGAAAGCCCTCATCCAAGAATAAGTTCAGAAGTACACATCCCACTAGGGGATGCTAAATTAGTGGTAATAACATATTAAGGTCTGCATACAGAAGAAAGAGACTGGCATTTAGGTCAAGGAGTCTCCATAGAATAGAGGAAAAGGAGATATAGCACACAAGTAGACCCTAGCCTAGCAGACCAACTAATTCACCTGTATTATTTTGATTGTTTTTCAGAGTCTGCTATAAGAAATGCCATATTAGGACGCTTAGTTAGGCCTAGTTGTGAATATCAAGCAGGACATAACAAGGTAGGATCCCTACAGTACTTGGCA…
PIC67505	HIVMDA	3HG	YQK51	PIC67505_HIVMDA_3HG_YQK51	AGGATTAGAACATGGATAAGTTTAGTAAAACACCATATGTATACTTCTAAGAAAGCTAAAGGGTGGTTTTATAGACATCACTATGAAAGCCCTCATCCAAGAATAAGTTCAGAAGTACACATCCCACTAGGGGATGCTAAATTAGTGGTAATAACATATTGGGGTCTGCATACAGGAGAAAGAGACTGGCATTTGGGTCAAGGAGTCTCCATAGAATGGAGGAAAAGGAGATATAGCACACAAGTAGACCCTAGCCTAGCAGACCAACTAATTCACCTGTATTATTTTGATTGTTTTTCAGAGTCTGCTATAAGAAATGCCATATTAGGACGCTTAGTTAGGCCTAGTTGTGAATATCAAGCAGGACATAACAAGGTAGGATCCCTACAGTACTTGGCA…
PIC67505	HIVMDA	3HG	YQK75	PIC67505_HIVMDA_3HG_YQK75	AGGATTAGAACATGGATAAGTTTAGTAAAACACCATATGTATACTTCTAAGAAAGCTAAAGGGTAGTTTTATAGACATCACTATGAAAGCCCTCATCCAAGAATAAGTTCAGAAGTACACATCCCACTAGGGGATGCTAAATTAGTGGTAATAACATATTAGGGTCTGCATACAGGAGAAAGAGACTGGCATTTAGGTCAAGGAGTCTCCATAGAATGGAGGAAAAGGAGATATAGCACACAAGTAGACCCTAGCCTAGCAGACCGACTAATTCACCTGTATTATTTTGATTGTTTTTCAGAGTCTGCTATAAGAAATGCCATATTAGGACGCTTAGTTAGGCCTAGTTGTGAATATCAAGCAGGACATAACAAGGTAGGATCCCTACAGTACTTGGCA…
PIC67505	HIVMDA	3HG	YQK78	PIC67505_HIVMDA_3HG_YQK78	AGGATTAGAACATGGATAAGTTTAGTAAAACACCATATGTATACTTCTAAGAAAGCTAAAGGGTGGTTTTATAGACATCACTATGAAAGCCCTCATCCAAGAATAAGTTCAGAAGTACACATCCCACTAAGGGATGCTAAATTAGTGGTAATAACATATTAGGGTCTGCATACAGGAGAAAGAGACTGGCATTTAGGTCAAGGAGTCTCCATAGAATGAAGGAAAAGGAGATATAGCACACAAGTAGACCCTAGCCTAGCAGACCAACTAATTCACCTGTATTATTTTGATTGTTTTTCAGAGTCTGCTATAAGAAATGCCATATTAGGACGCTTAGTTAGGCCTAGTTGTGAATATCAAGCAGGACATAACAAGGTAGGATCCCTACAGTACTTGGCA…
PIC67505	HIVMDA	3HG	YQK85	PIC67505_HIVMDA_3HG_YQK85	AGGATTAGAACATGGATAAGTTTAGTAAAACACCATATGTATACTTCTAAGAAAGCTAAAGGGTGGTTTTATAGACATCACTATGAAAGCCCTCATCCAAGAATAAGTTCAGAAGTACACATCCCACTAGGGGATGCTAAATTAGTGGTAATAACATATTGGGGTCTGCATACAGGAGAAAGAGACTGGCATTTGGGTCAAGGAGTCTCCATAGAATGGAGGAAAAGGAGATATAGCACACAAGTAGACCCTAGCCTAGCAGACCAACTAATTCACCTGTATTATTTTGATTGTTTTTCAGAGTCTGCTATAAGAAATGCCATATTAGGACGCTTAGTTAGGCCTAGTTGTGAATATCAAGCAGGACATAACAAGGTAGGATCCCTACAGTACTTGGCA…
PIC67505	HIVMDA	3HG	YQK94	PIC67505_HIVMDA_3HG_YQK94	AGGATTAGAACATGGATAAGTTTAGTAAAACACCATATGTATACTTCTAAGAAAGCTAAAGGGTGGTTTTATAGACATCACTATGAAAGCCCTCATCCAAGAATAAGTTCAGAAGTACACATCCCACTAGGGGATGCTAAATTAGTGGTAATAACATATTGGGGTCTGCATACAGGAGAAAGAGACTGGCATTTGGGTCAAGGAGTCTCCATAGAATGGAGGAAAAGGAGATATAGCACACAAGTAGACCCTAGCCTAGCAGACCAACTAATTCACCTGTATTATTTTGATTGTTTTTCAGAGTCTGCTATAAGAAATGCCATATTAGGACGCTTAGTTAGGCCTAGTTGTGAATATCAAGCAGGACATAACAAGGTAGGATCCCTACAGTACTTGGCA…
PIC67505	HIVMDA	3HG	YQO13	PIC67505_HIVMDA_3HG_YQO13	AGGATTAGAACATGGATAAGTTTAGTAAAACACCATATGTATACTTCTAAGAAAGCTAAAGGGTGGTTTTATAGACATCACTATGAAAGCCCTCATCCAAGAATAAGTTCAGAAGTACACATCCCACTAGGGGATGCTAAATTAGTGGTAATAACATATTGGGGTCTGCATACAGGAGAAAGAGACTGGCATTTGGGTCAAGGAGTCTCCATAGAATGGAGGAAAAGGAGATATAGCACACAAGTAGACCCTAGCCTAGCAGACCGACTAATTCACCTGTATTATTTTGATTGTTTTTCAGAGTCTGCTATAAGAAATGCCATATTAGGACGCTTAGTTAGGCCTAGTTGTGAATATCAAGCAGGACATAACAAGGTAGGATCCCTACAGTACTTGGCA…
PIC67505	HIVMDA	3HG	YQO26	PIC67505_HIVMDA_3HG_YQO26	AAAGATTAGAACATAGATAAGTTTAGTAAAACACCATATGTATACTTCTAAGAAAGCTAAAAGGTAGTTTTATAGACATCACTATGAAAGCCCTCATCCAAGAATAAGTTCAGAAGTACACATCCCACTAGGGGATGCTAAATTAGTGGTAATAACATATTGAGGTCTGCATACAGGAGAAAGAGACTGGCATTTAGGTCAAAGAGTCTCCATAGAATGGAGGAAAAGGAGATATAGCACACAAGTAGACCCTAGCCTAGCAGACCAACTAATTCACCTGTATTATTTTGATTGTTTTTCAGAGTCTGCTATAAGAAATGCCATATTAAGACGCTTAGTTAGGCCTAGTTGTGAATATCAAGCAGGACATAACAAGGTAAGATCCCTACAGTACTTGGC…
PIC67505	HIVMDA	3HG	YQO36	PIC67505_HIVMDA_3HG_YQO36	AAGGATTAGAACATGGATAAGTTTAGTAAAACACCATATGTATACTTCTAAGAAAGCTAAAGGGTGGTTTTATAGACATCACTATGAAAGCCCTCATCCAAGAAGAAGTTCAGAAGTACACATCCCACTAGGGGATGCTAAATTAGTGGTAATAACATATTGGGGTCTGCATACAGGAGAAAGAGACTGGCATTTGGGTCAAGGAGTCTCCATAGAATGGAGGAAAAGGAGATATAGCACACAAGTAGACCCTAGCCTAGCAGACCAACTAATTCACCTGTATTATTTTGATTGTTTTTCAGAGTCTGCTATAAGAAATGCCATATTAGGACGCTTAGTTAGGCCTAGTTGTGAATATCAAGCAGGACATAACAAGGTAGGATCCCTACAGTACTTGGC…
PIC67505	HIVMDA	3HG	YQO55	PIC67505_HIVMDA_3HG_YQO55	AAGATTAGAACATGGATAAGTTTAGTAAAACACCATATGTATACTTCTAAGAAAGCTAAAAGGTGGTTTTATAGACATCACTATGAAAGCCCTCATCCAAGAATAAGTTCAGAAGTACACATCCCACTAGGGGATGCTAAATTAGTGGTAATAACATATTAAGGTCTGCATACAGGAGAAAGAGACTGGCATTTAGGTCAAGGAGTCTCCATAGAATGGAGGAAAAGGAGATATAGCACACAAGTAGACCCTAGCCTAGCAGACCGACTAATTCACCTGTATTATTTTGATTGTTTTTCAGAGTCTGCTATAAGAAATGCCATATTAGGACGCTTAGTTAGGCCTAGTTGTGAATATCAAGCAGGACATAACAAAGTAGGATCCCTACAGTACTTGGCA…
PIC67505	HIVMDA	3HG	YQP07	PIC67505_HIVMDA_3HG_YQP07	AGGATTAGAACATAGATAAGTTTAGTAAAACACCATATGTATACTTCTAAGAAAGCTAAAGGGTGGTTTTATAGACATCACTATGAAAGCCCTCATCCAAGAATAAGTTCAGAAGTACACATCCCACTAGGGGATGCTAAATTAGTAGTAATAACATATTAGGGTCTGCATACAGGAGAAAGAGACTGGCATTTAGGTCAAGGAGTCTCCATAGAATGGAAGAAAAGGAGATATAGCACACAAGTAGACCCTAGCCTAGCAGACCAACTAATTCACCTGTATTATTTTGATTGTTTTTCAGAGTCTGCTATAAGAAATGCCATATTAGGACGCTTAGTTAGGCCTAGTTGTGAATATCAAGCAGGACATAACAAGGTAGGATCCCTACAGTACTTGGCA…
PIC67505	HIVMDA	3HG	YQP37	PIC67505_HIVMDA_3HG_YQP37	AGGATTAGAACATGGATAAGTTTAGTAAAACACCATATGTATACTTCTAAGAAAGCTAAAGGGTGGTTTTATAGACATCACTATGAAAGCCCTCATCCAAGAATAAGTTCAGAAGTACACATCCCACTAGGGGATGCTAAATTAGTGGTAATAACATATTGGGGTCTGCATACAGGAGAAAGAGACTGGCATTTGGGTCAAGGAGTCTCCATAGAATGGAGGAAAAGGAGATATAGCACACAAGTAGACCCTAGCCTAGCAGACCAACTAATTCACCTGTATTATTTTGATTGTTTTTCAGAGTCTGCTATAAGAAATGCCATATTAGGACGCTTAGTTAGGCCTAGTTGTGAATATCAAGCAGGACATAACAAGGTAGGATCCCTACAGTACTTGGCA…
PIC67505	HIVMDA	3HG	YQP38	PIC67505_HIVMDA_3HG_YQP38	AGGATTAGAACATGGATAAGTTTAGTAAAACACCATATGTATACTTCTAAGAAAGCTAAAGGGTGGTTTTATAGACATCACTATGAAAGCCCTCATCCAAGAATAAGTTCAGAAGTACACATCCCACTAGGGGATGCTAAATTAGTGGTAATAACATATTGGGGTCTGCATACAGGAGAAAGAGACTGGCATTTGGGTCAAGGAGTCTCCATAGAATGGAGGAAAAGGAGATATAGCACACAAGTAGACCCTAGCCTAGCAGACCAACTAATTCACCTGTATTATTTTGATTGTTTTTCAGAGTCTGCTATAAGAAATGCCATATTAGGACGCTTAGTTAGGCCTAGTTGTGAATATCAAGCAGGACATAACAAGGTAGGATCCCTACAGTACTTGGCA…
PIC67505	HIVMDA	3HG	YQP39	PIC67505_HIVMDA_3HG_YQP39	AGGATTAGAACATGGATAAGTTTAGTAAAACACCATATGTATACTTCTAAGAAAGCTAAAGGGTGGTTTTATAGACATCACTATGAAAGCCCTCATCCAAGAATAAGTTCAGAAGTACACATCCCACTAGGGGATGCTAAATTAGTGGTAATAACATATTGGGGTCTGCATACAGGAGAAAGAGACTGGCATTTGGGTCAAGGAGTCTCCATAGAATGGAGGAAAAGGAGATATAGCACACAAGTAGACCCTAGCCTAGCAGACCAACTAATTCACCTGTATTATTTTGATTGTTTTTCAGAGTCTGCTATAAGAAATGCCATATTAGGACGCTTAGTTAGGCCTAGTTGTGAATATCAAGCAGGACATAACAAGGTAGGATCCCTACAGTACTTGGCA…
PIC67505	HIVMDA	3HG	YQP58	PIC67505_HIVMDA_3HG_YQP58	AGGATTAGAACATGGATAAGTTTAGTAAAACACCATATGTATACTTCTAAGAAAGCTAAAGGGTGGTTTTATAGACATCACTATGAAAGCCCTCATCCAAGAATAAGTTCAGAAGTACACATCCCACTAGGGGATGCTAAATTAGTGGTAATAACATATTGGGGTCTGCATACAGGAGAAAGAGACTGGCATTTGGGTCAAGGAGTCTCCATAGAATGGAGGAAAAGGAGATATAGCACACAAGTAGACCCTAGCCTAGCAGACCAACTAATTCACCTGTATTATTTTGATTGTTTTTCAGAGTCTGCTATAAGAAATGCCATATTAGGACGCTTAGTTAGGCCTAGTTGTGAATATCAAGCAGGACATAACAAGGTAGGATCCCTACAGTACTTGGCA…
PIC67505	HIVMDA	3HG	YQP74	PIC67505_HIVMDA_3HG_YQP74	AGGATTAGAACATGGATAAGTTTAGTAAAACACCATATGTATACTTCTAAGAAAGCTAAGGGGTGGTTTTATAGACATCACTATGAAAGCCCTCATCCAAGAATAAGTTCAGAAGTACACATCCCACTAGGGGATGCTAAATTAGTGGTAATAACATATTGGGGTCTGCATACAGGAGAAAGAGACTGGCATTTGGGTCAAGGAGTCTCCATAGAATGGAGGAAAAGGAGATATAGCACACAAGTAGACCCTAGCCTAGCAGACCAACTAATTCACCTGTATTATTTTGATTGTTTTTCAGAGTCTGCTATAAGAAATGCCATATTAGGACGCTTAGTTAGGCCTAGTTGTGAATATCAAGCAGGACATAACAAGGTAGGATCCCTACAGTACTTGGCA…
PIC67505	HIVMDA	3HG	YQP81	PIC67505_HIVMDA_3HG_YQP81	AGGATTAGAACATGGATAAGTTTAGTAAAACACCATATGTATACTTCTAAGAAAGCTAAAGGGTGGTTTTATAGACATCACTATGAAAGCCCTCATCCAAGAATAAGTTCAGAAGTACACATCCCACTAGGGGATGCTAAATTAGTGGTAATAACATATTGGGGTCTGCATACAGGAGAAAGAGACTGGCATTTGGGTCAAGGAGTCTCCATAGAATGGAGGAAAAGGAGATATAGCACACAAGTAGACCCTAGCCTAGCAGACCAACTAATTCACCTGTATTATTTTGATTGTTTTTCAGAGTCTGCTATAAGAAATGCCATATTAGGACGCTTAGTTAGGCCTAGTTGTGAATATCAAGCAGGACATAACAAGGTAGGATCCCTACAGTACTTGGCA…
PIC67505	HIVMDA	3HG	YRH04	PIC67505_HIVMDA_3HG_YRH04	AAGATTAGAACATGGATAAGTTTAGTAAAACACCATATGTATACTTCTAAGAAAGCTAAAAGGTGGTTTTATAGACATCACTATGAAAGCCCTCATCCAAGAATAAGTTCAGAAGTACACATCCCACTAGGGGATGCTAAATTAGTGGTAATAACATATTAAGGTCTGCATACAGGAGAAAGAGACTGGCATTTAGGTCAAGGAGTCTCCATAGAATGGAGGAAAAGGAGATATAGCACACAAGTAGACCCTAGCCTAGCAGACCAACTAATTCACCTGTATTATTTTGATTGTTTTTCAGAGTCTGCTATAAGAAATGCCATATTAGGACGCTTAGTTAGGCCTAGTTGTGAATATCAAGCAGGACATAACAAGGTAAGATCCCTACAGTACTTGGCA…
PIC67505	HIVMDA	3HG	YRH05	PIC67505_HIVMDA_3HG_YRH05	AGGATTAGAACATGGATAAGTTTAGTAAAACACCATATGTATACTTCTAAGAAAGCTAAAGGGTGGTTTTATAGACATCACTATGAAAGCCCTCATCCAAGAATAAGTTCAGAAGTACACATCCCACTAGGGGATGCTAAATTAGTGGTAATAACATATTGGGGTCTGCATACAGGAGAAAGAGACTGGCATTTGGGTCAAGGAGTCTCCATAGAATGGAGGAAAAGGAGATATAGCACACAAGTAGACCCTAGCCTAGCAGACCAACTAATTCACCTGTATTATTTTGATTGTTTTTCAGAGTCTGCTATAAGAAATGCCATATTAGGACGCTTAGTTAGGCCTAGTTGTGAATATCAAGCAGGACATAACAAGGTAGGATCCCTACAGTACTTGGCA…
PIC67505	HIVMDA	3HG	YRH48	PIC67505_HIVMDA_3HG_YRH48	AGGATTAAAACATAGATAAGTTTAGTAAAACACCATATGTATACTTCTAAGAAAGCTAAAAGGTGGTTTTATAGACATCACTATGAAAGCCCTCATCCAAGAATAAGTTCAGAAGTACACATCCCACTAGGGGATGCTAAATTAGTGGTAATAACATATTAAGGTCTGCATACAAGAGAAAGAGACTGGCATTTAGGTCAAGGAGTCTCCATAGAATGGAAGAAAAGGAGATATAGCACACAAGTAGACCCTAGCCTAGCAGACCAACTAATTCACCTGTATTATTTTGATTGTTTTTCAGAGTCTGCTATAAGAAATGCCATATTAAGACGCTTAGTTAGGCCTAGTTGTAAATATCAAGCAGGACATAACAAAGTAAGATCCCTACAGTACTTGGCA…
PIC67505	HIVMDA	3HG	YRH54	PIC67505_HIVMDA_3HG_YRH54	AGGATTAGAACATGGATAAGTTTAGTAAAACACCATATGTATACTTCTAAGAAAGCTAAAGGGTGGTTTTATAGACATCACTATGAAAGCCCTCATCCAAGAATAAGTTCAGAAGTACACATCCCACTAGGGGATGCTAAATTAGTGGTAATAACATATTGGGGTCTGCATACAGGAGAAAGAGACTGGCATTTGGGTCAAGGAGTCTCCATAGAATGGAGGAAAAGGAGATATAGCACACAAGTAGACCCTAGCCTAGCAGACCGACTAATTCACCTGTATTATTTTGATTGTTTTTCAGAGTCTGCTATAAGAAATGCCATATTAGGACGCTTAGTTAGGCCTAGTTGTGAATATCAAGCAGGACATAACAAGGTAGGATCCCTACAGTACTTGGCA…
PIC67505	HIVMDA	3HG	ZGN67	PIC67505_HIVMDA_3HG_ZGN67	AGGATTAGAACATAGATAAGTTTAGTAAAACACCATATGTATACTTCTAAGAAAGCTAAAAGGTGGTTTTATAGACATCACTATGAAAGCCCTCATCCAAGAATAAGTTCAGAAGTACACATCCCACTAGGGGATGCTAAATTAGTGGTAATAACATATTAAGGTCTGCATACAGGAGAAAGAGACTGGCATTTAGGTCAAAGAGTCTCCATAGAATAGAAGAAAAGGAGATATAGCACACAAGTAGACCCTAGCCTAGCAGACCGACTAATTCACCTGTATTATTTTGATTGTTTTTCAGAGTCTGCTATAAGAAATGCCATATTAAGACGCTTAGTTAGGCCTAGTTGTGAATATCAAGCAGGACATAACAAGGTAAGATCCCTACAGTACTTGGCA…
PIC67505	HIVMDA	3HG	ZHN23	PIC67505_HIVMDA_3HG_ZHN23	AGGATTAGAACATGGATAAGTTTAGTAAAACACCATATGTATACTTCTAAGAAAGCTAAAGGGTGGTTTTATAGACATCACTATGAAAGCCCTCATCCAAGAATAAGTTCAGAAGTACACATCCCACTAGGGGATGCTAAATTAGTAGTAATAACATATTAGGGTCTGCATACAGGAGAAAGAGACTGGCATTTAGGTCAAGGAGTCTCCATAGAATGGAGGAAAAGGAGATATAGCACACAAGTAGACCCTAGCCTAGCAGACCAACTAATTCACCTGTATTATTTTGATTGTTTTTCAGAGTCTGCTATAGGAAATGCCATATTAGAACGCTTAGTTAGGCCTAGTTGTGAATATCAAGCAGGACATAACAAGGTAGGATCCCTACAGTACTTGGCA…
PIC67505	HIVMDA	3HG	ZHN76	PIC67505_HIVMDA_3HG_ZHN76	AAGATTAGAACATGGATAAGTTTAGTAAAACACCATATGTATACTTCTAAGAAAGCTAAAAGGTAGTTTTATAGACATCACTATGAAAGCCCTCATCCAAGAATAAGTTCAGAAGTACACATCCCACTAGGGGATGCTAAATTAGTGGTAATAACATATTAAGGTCTGCATACAGGAGAAAGAGACTGGCATTTAGGTCAAAGAGTCTCCATAGAATAGAGGAAAAAGAGATATAGCACACAAGTAGACCCTAGCCTAGCAGACCGACTAATTCACCTGTATTATTTTGATTGTTTTTCAGAGTCTGCTATAAGAAATGCCATATTAAGACGCTTAGTTAGGCCTAGTTGTGAATATCAAGCAGGACATAACAAGGTAAGATCCCTACAGTACTTGGCA…
PIC67505	HIVMDA	3HG	ZHO34	PIC67505_HIVMDA_3HG_ZHO34	AGGATTAGAACATGGATAAGTTTAGTAAAACACCATATGTATACTTCTAAGAAAGCTAAAGGGTGGTTTTATAGACATCACTATGAAAGCCCTCATCCAAGAATAAGTTCAGAAGTACACATCCCACTAGGGGATGCTAAATTAGTGGTAATAACATATTGGGGTCTGCATACAGGAGAAAGAGACTGGCATTTGGGTCAAGGAGTCTCCATAGAATGGAGGAAAAGGAGATATAGCACACAAGTAGACCCTAGCCTAGCAGACCAACTAATTCACCTGTATTATTTTGATTGTTTTTCAGAGTCTGCTATAAGAAATGCCATATTAGGACGCTTAGTTAGGCCTAGTTGTGAATATCAAGCAGGACATAACAAGGTAGGATCCCTACAGTACTTGGCA…
PIC67505	HIVMDA	3HG	ZHO50	PIC67505_HIVMDA_3HG_ZHO50	AAGATTAGAACATAGATAAGTTTAGTAAAACACCATATGTATACTTCTAAGAAAGCTAAAAGGTAGTTTTATAGACATCACTATGAAAGCCCTCATCCAAGAATAAGTTCAGAAGTACACATCCCACTAGAGGATGCTAAATTAGTGGTAATAACATATTGAGGTCTGCATACAGGAGAAAGAGACTGGCATTTAGGTCAAGGAGTCTCCATAGAATAGAGGAAAAAGAGATATAGCACACAAGTAGACCCTAGCCTAGCAGACCAACTAATTCACCTGTATTATTTTGATTGTTTTTCAGAGTCTGCTATAAGAAATGCCATATTAGGACGCTTAGTTAGGCCTAGTTGTGAATATCAAGCAGGACATAACAAGGTAAGATCCCTACAGTACTTGGCA…
PIC67505	HIVMDA	3HG	ZHO56	PIC67505_HIVMDA_3HG_ZHO56	AGGATTAGAACATGGATAAGTTTAGTAAAACACCATATGTATACTTCTAAGAAAGCTAAAGGGTGGTTTTATAGACATCACTATGAAAGCCCTCATCCAAGAATAAGTTCAGAAGTACACATCCCACTAGGGGATGCTAAATTAGTGGTAATAACATATTGGGGTCTGCATACAGGAGAAAGAGACTGGCATTTGGGTCAAGGAGTCTCCATAGAATGGAGGAAAAGGAGATATAGCACACAAGTAGACCCTAGCCTAGCAGACCAACTAATTCACCTGTATTATTTTGATTGTTTTTCAGAGTCTGCTATAAGAAATGCCATATTAGGACGCTTAGTTAGGCCTAGTTGTGAATATCAAGCAGGACATAACAAGGTAGGATCCCTACAGTACTTGGCA…
PIC67505	HIVMDA	3HG	ZHO58	PIC67505_HIVMDA_3HG_ZHO58	AGGATTAGAACATGGATAAGTTTAGTAAAACACCATATGTATACTTCTAAGAAAGCTAAAGGGTGGTTTTATAGACATCACTATGAAAGCCCTCATCCAAGAATAAGTTCAGAAGTACACATCCCACTAGGGGATGCTAAATTAGTGGTAATAACATATTGGGGTCTGCATACAGGAGAAAGAGACTGGCATTTGGGTCAAGGAGTCTCCATAGAATGGAGGAAAAGGAGATATAGCACACAAGTAGACCCTAGCCTAGCAGACCAACTAATTCACCTGTATTATTTTGATTGTTTTTCAGAGTCTGCTATAAGAAATGCCATATTAGGACGCTTAGTTAGGCCTAGTTGTGAATATCAAGCAGGACATAACAAGGTAGGATCCCTACAGTACTTGGCA…
PIC67505	HIVMDA	3HG	ZHO62	PIC67505_HIVMDA_3HG_ZHO62	AGGATTAGAACATGGATAAGTTTAGTAAAACACCATATGTATACTTCTAAGAAAGCTAAAGGGTGGTTTTATAGACATCACTATGAAAGCCCTCATCCAAGAATAAGTTCAGAAGTACACATCCCACTAGGGGATGCTAAATTAGTGGTAATAACATATTGGGGTCTGCATACAGGAGAAAGAGACTGGCATTTGGGTCAAGGAGTCTCCATAGAATGGAGGAAAAGGAGATATAGCACACAAGTAGACCCTAGCCTAGCAGACCAACTAATTCACCTGTATTATTTTGATTGTTTTTCAGAGTCTGCTATAAGAAATGCCATATTAGGACGCTTAGTTAGGCCTAGTTGTGAATATCAAGCAGGACATAACAAGGTAGGATCCCTACAGTACTTGGCA…
PIC67505	HIVMDA	3HG	ZHO92	PIC67505_HIVMDA_3HG_ZHO92	AGGATTAGAACATGGATAAGTTTAGTAAAACACCATATGTATACTTCTAAGAAAGCTAAAGGGTGGTTTTATAGACATCACTATGAAAGCCCTCATCCAAGAATAAGTTCAGAAGTACACATCCCACTAGGGGATGCTAAATTAGTGGTAATAACATATTGGGGTCTGCATACAGGAGAAAGAGACTGGCATTTGGGTCAAGGAGTCTCCATAGAATGGAGGAAAAGGAGATATAGCACACAAGTAGACCCTAGCCTAGCAGACCAACTAATTCACCTGTATTATTTTGATTGTTTTTCAGAGTCTGCTATAAGAAATGCCATATTAGGACGCTTAGTTAGGCCTAGTTGTGAATATCAAGCAGGACATAACAAGGTAGGATCCCTACAGTACTTGGCA…
STAR10	HIVMDA	5HG	XFR06	STAR10_HIVMDA_5HG_XFR06	GACCAGATCCGAKCCTGGGAGCTCTCTGGCTAGCTAGGGAACCCACTGCTTAAGCCTCAATAAAGCTTGCCTGAGTGCTTTAAGTAGTGTGTGCCCGTCTGTTGTGTGACTCTGGTAACTAGAGATCCCTCAGACACTTTTAGTCAGTGTGGAAAATCTCTAGCAGTGGCGCCTTGTACAGAAATGGAAAAGGAAGGGAAAATTTCAAAAATTGGGCCTGAAAATCCATATAATACTCCAGTATTTGCCATAAAGAAAAAAGACAGTACTAAATGGAGAAAATTAGTAGATTTCAGAGAACTTAATAAGAGAACCCAAGACTTTTGGGAAGTTCAATTAGGAATACCACATCCCGCAGGGTTAAAAAAGAAAAAATCAGTAACAGTACTAGATGTGGGT…
STAR10	HIVMDA	5HG	XHN16	STAR10_HIVMDA_5HG_XHN16	ACCAGATCCGAGCCTAGGAGCTCTCTGGCTAGCTAAGGAACCCACTGCTTAAGCCTCAATAAAGCTTGCCTGAGTGCTTTAAGTAGTGTGTGCCCGTCTGTTGTGTGACTCTGGTAACTAGAGATCCCTCAGACACTTTTAGTCAGTGTGGAAAATCTCTAGCAGTGGCGCCCGAACAGGGACCAGAAAGCGAAAGAGAAACCAGAGGAGCTCTCTCGACGCAGGACTCGGCTTGCTGAAGCGCGCGCAGCAAGAGGCGAGGGGCGGCGACTGGTGAGTACGCCAAATTTTTGACTAGCGGAGGCTAGAAGGAGAGAGATGGGTGCGAGAGCGTCAGTATTAAGCGGGGGAGAATTAGATAGATGGGAAAAAATTCGGTTAAGGCCAATAGGAAAGAAA…
STAR10	HIVMDA	5HG	XHN25	STAR10_HIVMDA_5HG_XHN25	ACCAGATCCGAGCCTAGGAGCTCTCTGGCTAGCTAGAGAACCCACTGCTTAAGCCTCAATAAAGCTTGCCTGAGTGCTTTAAGTAGTGTGTGCCCGTCTGTTGTGTGACTCTGGTAACTAGAGATCCCTCAGACACTTTTAGTCAGTGTAGAAAATCTCTAGCAGTGGCGCCCGAACAAGGACCAGAAAGCGAAAGAGAAACCAGAGGAGCTCTCTCGACGCAGGACTCGGCTTGCTGAAGCGCGCGCAGCAAGAGGCGAGAGGCGGCGACTGGTGAGTACGCCAAATTTTTGACTAGCAGAGGCTAGAAGGAGAGAGATAGGTGCGAGAGCGTCAGTATTAAGCGAGGGAGAATTAGATAGATAGGAAAAAATTCGGTTAAGGCCAATAAGAAAGAAA…
STAR10	HIVMDA	5HG	XHN42	STAR10_HIVMDA_5HG_XHN42	ACCAGATCCGAGCCTGGGAGCTCTCTGGCTAGCTAGGGAACCCACTGCTTAAGCCTCAATAAAGCTTGCCTGAGTGCTTTAAAAAAAAAAAAAAAAAAAAAAAAAAAAAAAAAAAAAAAAAAAAAAAAAATTCGGTTAAGGCCAATGGGAAAGAAAAAATATAGATTAAAACATATAGTATGGGCAAGCAGGGAGCTAGAACGATTCGCAGTTAACCCTGGCCTGTTAGAAACATCAGAAGGCTGTAGACAAATACTGGGACAGCTACAACCATCCCTTCAGACAGGATCAGAAGAACTTAGATCATTATTTAACACAGTAGCAGTCCTCTATTGTGTGCATCAAAAAATAGAGGTAAAAGACACCAAGGAAGCTTTAGACAAAATAGAGGAAGAGCAA…
STAR10	HIVMDA	5HG	XHN52	STAR10_HIVMDA_5HG_XHN52	TGGTAACTAGAGATCCCTCAGACACTTTTAGTCAGTGTGGAAAATCTCTAGCAGTGGCGCCCGAACAGGGACTTCCAGACATAGTTATCTATCAATACATGGATGATTTGTATGTAGGATCTGACTTAGAGATAGGGCAGCATAGAGCAAAAATAGAGGAACTGAGACAACATCTGTTGAGGTGGGGATTTACCACACCAGACAAAAAACATCAGAAAGAACCTCCATTCCTTTGGATGGGTTATGAACTCCATCCTGATAAATGGACAGTACAGCCTATAGAACTGCCAGAAAAAGATAGCTGGACTGTCAATGACATACAGAAGTTAGTGGGAAAATTGAATTGGGCAAGTCAGATTTATCCAGGGATTAAAGTGAGACAATTATGTAAACTCCTTA…
STAR10	HIVMDA	5HG	XHN62	STAR10_HIVMDA_5HG_XHN62	ACCAGATCCGAGCCTGGGAGCTCTCTGGCTAGCTAGGGAACCCACTGCTTAAGCCTCAATAAAGCTTGCCTGAGTGCTTTAAAAAAAAAAAAAAAAAAAAAAAAAAAAAAAAAAAAAAAAAAAAAAAAATTCGGTTAAGGCCAATGGGAAAGAAAAAATATAGATTAAAACATATAGTATGGGCAAGCAGGGAGCTAGAACGATTCGCAGTTAACCCTGGCCTGTTAGAAACATCAGAAGGCTGTAGACAAATACTGGGACAGCTACAACCATCCCTTCAGACAGGATCAGAAGAACTTAGATCATTATTTAACACAGTAGCAGTCCTCTATTGTGTGCATCAAAAAATAGAGGTAAAAGACACCAAGGAAGCTTTAGACAAAATAGAGGAAGAGCAAA…
STAR10	HIVMDA	5HG	XHN82	STAR10_HIVMDA_5HG_XHN82	ACCAGATCCGAGCCTGGGAGCTCTCTGGCTAGCTAGGGAACCCACTGCTTAAGCCTCAATAAAGCTTGCCTGAGTGCTTTAAGTAGTGTGTGCCCGTCTGTTGTGTGACTCTGGTAACTAGAGATCCCTCAGACACTTTTAGTCAGTGTGGAAAATCTCTAGCAGTGGCGCCCGAACAGGGACCAGAAAGCGAAAGAGAAACCAGAGGAGCTCTCTCGACGCAGGACTCGGCTTGCTGAAGCGCGCGCAGCAAGAGGCGAGGGGCGGCGACTGATGAGTACGCCAAATTTTTGACTAGCGGAGGCTAGAAGGAGAGAGATGGGTGCGAGAGCGTCAGTATTAAGCGGGGGAGAATTAGATAGATGGGAAAAAATTCGGTTAAGGCCAATGGGAAAGAAA…
STAR10	HIVMDA	5HG	XJJ11	STAR10_HIVMDA_5HG_XJJ11	TGGTAACTAGAGATCCCTCAGACACTTTTAGGCAGTGTGGAAAATCTCTAGCAGTGGCGCCCGAACAGGGACTTGAGTCAATCAAATAATAGAGCAGTTAATAAAAAAGGAAAAGGTCTACCTGGCCTGGGTACCAGCACACAAAGGAATTGGAGGAAATGAACAAGTAGATAGATTAGTAAGTGCTGGGATCAGGAAAGTACTATTTTTAGATGGAATAGATAAGGCCCAAGAAGACCATGAGAAATATCACAGTAATTGGAGAACAATGGCTAGCGATTTTAACCTGCCACCTGTAGTAGCAAAAGAAATAGTAGCCAGCTGTGATAAATGTCAGCTAAAAGGAGAAGCCATGCACGGACAAGTAGACTGTAGTCCAGGAATATGGCAACTAGATTG…
STAR10	HIVMDA	5HG	XJJ27	STAR10_HIVMDA_5HG_XJJ27	ACCAGATCCGAGCCTGGGAGCTCTCTGGCTAGCTAGGGAACCCACTGCTTAAGCCTCAATAAAGCTTGCCTGAGTGCTTTAAGTAGTGTGTGCCCGTCTGTTGTGTGACTCTGGTAACTAGAGATCCCTCAGACACTTTTAGTCAGTGTGGAAAATCTAAACTACCCATACAAGAAGACCATGAGAAATATCACAGTAATTGGAGAACAATGGCTAGCGATTTTAACCTGCCACCTGTAGTAGCAAAAGAAATAGTAGCCAGCTGTGATAAATGTCAGCTAAAAGGAGAAGCCATGCACGGACAAGTAGACTGTAGTCCAGGAATATGGCAACTAGATTGTACACATTTAGAAGGAAAAATTATCCTGGTAGCAGTTCATGTAGCCAGTGGATATATAG…
STAR10	HIVMDA	5HG	XJJ46	STAR10_HIVMDA_5HG_XJJ46	ACCAGATCCGAGCCTGGGAGCTCTCTGGCTAGCTAGGGAACCCACTGCTTAAGCCTCAATAAAGCTTGCCTGAGTGCTTTAAAAAAAAAAAAAAAAAAAAAAAAAAAAAAAAAAAAAAAAAAAAAAAAATTCGGTTAAGGCCAATGGGAAAGAAAAAATATAGATTAAAACATATAGTATGGGCAAGCAGGGAGCTAGAACGATTCGCAGTTAACCCTGGCCTGTTAGAAACATCAGAAGGCTGTAGACAAATACTGGGACAGCTACAACCATCCCTTCAGACAGGATCAGAAGAACTTAGATCATTATTTAACACAGTAGCAGTCCTCTATTGTGTGCATCAAAAAATAGAGGTAAAAGACACCAAGGAAGCTTTAGACAAAATAGAGGAAGAGCAAA…
STAR10	HIVMDA	5HG	XKH51	STAR10_HIVMDA_5HG_XKH51	ACCAGATCCGAGCCTGGGAGCTCTCTGGCTAGCTAGGGAACCCACTGCTTAAGCCTCAATAAAGCTTGCCTGAGTGCTTTAAGTAGTGTGTGCCCGTCTGTTGTGTGACTCTGGTAACTAGAGATCCCTCAGACACTTTTAGTCAGTGTGGAAAATCTCTAGCAGTGGCGCCCGAACAGGGACCAGAAAGCGAAAGAGAAACCAGAGGAGCTCTCTCAGGGAAGATCTGGCCTTCCCACAAGGGAAGGCCAGGGAATTTCCTTCAGAGCAGACCAGAGCCAACAGCCCCACCACCAGAGCCAACAGCCCCACCAGAGGAGAGCTTCAGGTTTGGGGAAACTCCCTCTCAGAAGCAGGAGACAACAGACAAGGATCTGTATCCCTTAGCTTCCCTCAGAT…
STAR10	HIVMDA	5HG	XKH65	STAR10_HIVMDA_5HG_XKH65	ACCAGATCCGAGCCTGGGAGCTCTCTGGCTAGCTAGGGAACCCACTGCTTAAGCCTCAATAAAGCTTGCCTGAGTGCTTTAAAAAAAAAAAAAAAAAAAAAAAAAAAAAAAAAAAAAAAAAAAATTCGGTTAAGGCCAATGGGAAAGAAAAAATATAGATTAAAACATATAGTATGGGCAAGCAGGGAGCTAGAACGATTCGCAGTTAACCCTGGCCTGTTAGAAACATCAGAAGGCTGTAGACAAATACTGGGACAGCTACAACCATCCCTTCAGACAGGATCAGAAGAACTTAGATCATTATTTAACACAGTAGCAGTCCTCTATTGTGTGCATCAAAAAATAGAGGTAAAAGACACCAAGGAAGCTTTAGACAAAATAGAGGAAGAGCAAAACAAA…
STAR10	HIVMDA	5HG	XKH80	STAR10_HIVMDA_5HG_XKH80	ACCAGATCCGAGCCTGGGAGCTCTCTGGCTAGCTAGGGAACCCACTGCTTAAGCCTCAATAAAGCTTGCCTGAGTGCTTTAAGTAGTGTGTGCCCGTCTGTTGTGTGACTCTGGTAACTAGAGATCCCTCAGACACTTTTAGGCAGTGTGGAAAATCTCTAGCAGTGGCGCCCGAACAGGGACTTGAGTCAATCAAATAATAGAGCAGTTAATAAAAAAGGAAAAGGTCTACCTGGCCTGGGTACCAGCACACAAAGGAATTGGAGGAAATGAACAAGTAGATAGATTAGTAAGTGCTGGGATCAGGAAAGTACTATTTTTAGATGGAATAGATAAGGCCCAAGAAGACCATGAGAAATATCACAGTAATTGGAGAACAATGGCTAGCGATTTTAACCT…
STAR10	HIVMDA	5HG	XKH84	STAR10_HIVMDA_5HG_XKH84	ACCAGATCCGAGCCTGGGAGCTCTCTGGCTAGCTAGGGAACCCACTGCTTAAGCCTCAATAAAGCTTGCCTGAGTGCTTTAAGTAGTGTGTGCCCGTCTGTTGTGTGACTCTGGTAACTAGAGATCCCTCAGACACTTTTAGGCAGTGTGGAAAATCTCTAGCAGTGGCGCCCGAACAGGGACTTGAGTCAATCAAATAATAGAGCAGTTAATAAAAAAGGAAAAGGTCTACCTGGCCTGGGTACCAGCACACAAAGGAATTGGAGGAAATGAACAAGTAGATAGATTAGTAAGTGCTGGGATCAGGAAAGTACTATTTTTAGATGGAATAGATAAGGCCCAAGAAGACCATGAGAAATATCACAGTAATTGGAGAACAATGGCTAGCGATTTTAACCT…
PIC67505	REPLIg	5HG	TSI_B2	PIC67505_REPLIg_5HG_TSI_B2	ACCAGATCTGAGCCTGGGAGCTCTCTGGCTGACTAGGGAACCCACTGCTTAAGCCTCAATAAAGCTTGCCTTGAGTGCTTCAAGTAGTGTGTGCCCGTCTGTTGTGTGACTCTGGTAACTAGAGATCCCTCAGACCAATTTAGTCAGGGTGGAAACTAGTACAGCTACAACCATCCCATCAGACAGGATCAGAAGAACTTAAATCATTATATAATACAGTAGCAGTCCTCTATTGTGTACATCAAAACATAGATGTAAGAGACACCAAGGAAGCTTTAGATAAGATAGAGGAAGAGCAAAACAAAAGTAAGAAAAAGACACAGCAAGCAGCAGCAGCAGCTGACTCAGAAAACAGAAACCAGGTCAGCCAAAATTACCCTATAGTGCAGAACCTACAGG…
PIC67505	REPLIg	5HG	TTA_B11	PIC67505_REPLIg_5HG_TTA_B11	ACCAGATCTGAGCCTGGGAGCTCTCTGACAGGATCAGAAGAACTTAAATCATTATATAATACAGTAGCAGTCCTCTATTGTGTACATCAAAACATAGATGTAAGAGACACCAAGGAAGCTTTAGATAAGATAGAGGAAGAGCAAAACAACAGTAAGAAAAAGACACAGCAAGCAGCAGCAGCAGCTGACTCAGAAAACAGAAACCAGGTCAGCCAAAATTACCCTATAGTGCAGAACCTACAGGGGCAAATGGTACATCAGGCCATATCACCTAGAACTTTAAATGCATGGGTAAAAGTAGTAGAAGAAAAGGCCTTTAGCCCAGAAGTGATACCCATGTTTACAGCATTATCAGAAGGAGCCACCCCACAAGATTTAAACACCATGCTAAACACAGTA…
PIC67505	REPLIg	5HG	TUX_D7	PIC67505_REPLIg_5HG_TUX_D7	ACCAGATCTGAGCCTGGGAGCTCTCTGGCTGACTAGGGAACCCACTGCTTAAGCCTCAATAAAGCTTGCCTTGAGTGCTTCAAGTAGTGTGTGCCCGTCTGTTGTGTGACTCTGGTAACTAGAGATCCCTCAGACCAATTTAGTCAGGGTGGAAAATCTCTAGCAGTGGCGCCCGAACAGGGACTTGAAAGCGAAAGTAAGACCAGAGAAGATCTCTTGACGCAGGACTCGGCTTGCTGAAGCGCGCACAGCAAGAGGCGAGGGGCGGCGAACGGTGAGTACGCCAAAATTTTGACTAGCGGAGGCTAGAAGGAGAAAGATGGGTGCGAGAGCGTCGGTATTAAGCGGGGGAAAATTAGATAAATGGGAGAAAATTCGGTTACGGCCAGGGGGAAAGAA…
PIC67505	REPLIg	5HG	TVL_G4	PIC67505_REPLIg_5HG_TVL_G4	ACCAGATCTGAGCCTGGGAGCTCTCTGGCTGACTAAGGAACCCACTGCTTAAGCCTCAATAAAGCTTGCCTTGAGTGCTTCAAGTAGTGTGTGCCCGTCTGTTGTGTGACTCTGGTAACTAGAGATCCCTCAGACCAATTTAGTCAGGGTAGAAAATCTCTAGCAGTGGCGCCCGAACAGGGACTTGAAAGCGAAAGTAAGACCAGAGAAGATCTCTTGACGCAGGACTCGGCTTGCTGAAGCGCGCACAGCAAGAGGCGAGGGGCGGCGAACGGTGAGTACGCCAAAATTTTGACTAGCAGAGGCTAGAAGGAGAAAGATAGGTGCGAGAGCGTCGGTATTAAGCAAGGGAAAATTAGATAAATAGGAGAAAATTCGGTTACGGCCAGGAGGAAAGAA…
STAR10	HIVMDA	5HG	XLO20	STAR10_HIVMDA_5HG_XLO20	ACCAGATCCGAGCCTGGGAGCTCTCTGGCTAGCTAGGGAACCCACTGCTTAAGCCTCAATAAAGCTTGCCTGAGTGCTTTAAGTAGTGTGTGCCCGTCTGTTGTGTGACTCTGGTAACTAGAGATCCCTCAGACACTTGTAGTCAGTGTGGAAAATCTCTAGCAGTGGCGCCCGAACAGGGACCAGATTGTACTGAGAGACAGGCCAATTTTTTAGGGAAGATCTGGCCTTCCCACAAGGGAAGGCCAGGGAATTTCCTTCAGAGCAGACCAGAGCCAACAGCCCCACCAGAGGAGAGCTTCAGGTTTGGGGAAACTCCCTCTCAGAAGCAGGAGACAATGGACAAGGATCTGTATCCCTTAGCTTCCCTCAGATCACTCTTTGGCAACGACCCCTCGT…
STAR10	HIVMDA	5HG	XLO30	STAR10_HIVMDA_5HG_XLO30	ACCAGATCCGAGCCTGGGAGCTCTCTGGCTAGCTAGGGAACCCACTGCTTAAGCCTCAATAAAGCTTGCCTGAGTGCTTTAAGTAGTGTGTGCCCGTCTGTTGTGTGACTCTGGTAACTAGAGATCCCTCAGACACTTTTAGTCAGTGCGGAAAATCTCTAGCAGTGGCGCCCGAACAGGGACCAGAAAGCGAAAGAGAAACCAGAGGAGCTCTCTCGACGCAGGACTCGGCTTGCTGAAGCGCGCGCAGCAAGAGGCTAGAAGGAGAGAGATGGGTGCGAGAGCGTCAGTATTAAGCGGGGGAGAATTAGATAGATGGGAAAAAATTCGGTTAAGGCCAATGGGAAAGAAAAAATATAGATTAAAACATATAGTATGGGCAAGCAGGGAGCTAGAACG…
STAR10	HIVMDA	5HG	XLO32	STAR10_HIVMDA_5HG_XLO32	ACCAGATCCGAGCCTGGGAGCTCTCTGGCTAACTAGGGAACCCACTGCTTAAGCCTCAATAAAGCTTGCCTGAGTGCTTTAAGTAGTGTGTGCCCGTCTGTCCAGGAATATGGCAACTAGATTGTACACATTTAGAAGGAAAAATTATCCTGGTAGCAGTTCATGTAGCCAGTGGATATATAGAAGCAGAAGTGATTCCAGCAGAGACAGGGCAGGAAACAGCATACTTTCTCTTAAAATTAGCAGGAAGATGGCCAGTAAAAACAGTACATACAGACAATGGCAGCAATTTCACCAGTAACGCGGTTAAGGCTGCCTGTTGGTGGGCAGGGATCAAGCAGGAATTTGGCATTCCCTACAATCCCCAAAGTCAAGGAGTAGTAGAATCTCTCAATAAAG…
STAR10	HIVMDA	5HG	XLO47	STAR10_HIVMDA_5HG_XLO47	ACCAGATCCGAGCCTGGGAGCTCTCTGGCTAGCTAGGGAACCCACTGCTTAAGCCTCAATAAAGCTTGCCTGAGTGCTTTAAAAAAAAAAAAAAAAAAAAAAAAAAAAAAAAAAAAAAAAAAAATTCGGTTAAGGCCAATGGGAAAGAAAAAATATAGATTAAAACATATAGTATGGGCAAGCAGGGAGCTAGAACGATTCGCAGTTAACCCTGGCCTGTTAGAAACATCAGAAGGCTGTAGACAAATACTGGGACAGCTACAACCATCCCTTCAGACAGGATCAGAAGAACTTAGATCATTATTTAACACAGTAGCAGTCCTCTATTGTGTGCATCAAAAAATAGAAGTAAAAGACACCAAGGAAGCTTTAGACAAAATAGAGGAAGAGCAAAACAAA…
STAR10	HIVMDA	5HG	XLO64	STAR10_HIVMDA_5HG_XLO64	ACCAGATCCGAGCCTGGGAGCTCTCTGGCTAGCTAGGGAACCCACTGCTTAAGCCTCAATAAAGCTTGCCTGAGTGCTTTAAGTAGTGTGTGCCCGTCTGTTGTGTGACTCTGGTAACTAGAGATCCCTCAGACACTTTTAGTCAGTGTGGAAAATCTCTAGCAGTGGCGCCCGAACAGGGACCAGAAAGCGAAAGAGAAACCAGAGGAGCTCTCTCGACGCAGGACTCGGCTTGCTGAAGCGCGCGCAGCAAGAGGCGAGGGGCGGCGACTGGCCAAATTTTTGACTAGCGGAGGCTAGAAGGAGAGAGATGGGTGCGAGAGCGTCAGTATTAAGCGGGGGAGAATTAGATAGATGGGAAAAAATTCGGTTAAGGCCAATGGGAAAGAAAAAATATAG…
STAR10	HIVMDA	5HG	XLO71	STAR10_HIVMDA_5HG_XLO71	TGGTAACTAGAGATCCCTCAGACACTTTTAGGCAGTGTGGAAAATCTCTAGCAGTGGCGCCCGAACAGGGACTTGAGTCAATCAAATAATAGAGCAGTTAATAAAAAAGGAAAAGGTCTACCTGGCCTGGGTACCAGCACACAAAGGAATTGGAGGAAATGAACAAGTAGATAGATTAGTAAGTGCTGGGATCAGGAAAGTACTATTTTTAGATGGAATAGATAAGGCCCAAGAAGACCATGAGAAATATCACAGTAATTGGAGAACAATGGCTAGCGATTTTAACCTGCCACCTGTAGTAGCAAAAGAAATAGTAGCCAGCTGTGATAAATGTCAGCTAAAAGGAGAAGCCATGCACGGACAAGTAGACTGTAGTCCAGGAATATGGCAACTAGATTG…
STAR10	HIVMDA	5HG	XLO86	STAR10_HIVMDA_5HG_XLO86	ACCAGATCCGAGCCTGGGAGCTCTCTGGCTAGCTAGGGAACCCACTGCTTAAGCCTCAATAAAGCTTGCCTGAGTGCTTTAAGTAGTGTGTGCCCGTCTGTTGTGTGACTCTGGTAACTAGAGATCCCTCAGACACATTTAGTCAGTGTGGAAAATCTCTAGCAGTGGCGCCCGAACAGGGACCAGAAAGCGAAAGAGAAACCAGAGGAGCTCTCTCGACGCAGGACTCGGCTTGCTGAAGCGCGCGCAGCAAGAGGCGAGGGGCGAGCTCTATTGTGTGCATCAAAAGATAGAGGTAAAAGACACCAAGGAAGCTTTAGACAAAATAGAGGAAGAGCAAAACAAAAGTAAGAAAAAAGCACAGCAAGCAGCAGCAGCTGACACAGGAAACAGCAGCAG…
STAR10	REPLIg	5HG	XRB10	STAR10_REPLIg_5HG_XRB10	ACCAGATCCGAGCCTGGGAGCTCTCTGGCTAGCTAGGGAACCCACTGCTTAAGCCTCAATAAAGCTTGCCTGAGTGCTTTAAGTAGTGTGTGCCCGTCTGTTGTGTGACTCTGGTAACTAGAGATCCCTCAGACACATTTAGTCAGTGTGAAAAATCTCTAGCAGTAGCAGTCCTCTATTGTGTGCATCAAAAGATAGAGGTAAAAGACACCAAGGAAGCTTTAGACAAAATAGAGGAAGAGCAAAACAAAAGTAAGAAAAAAGCACAGCAAGCAGCAGCAGCTGACACAGGAAACAGCAGCAGCAGCCAGGTCAGCCAAAATTATCCTATAGTGCAGAACATGCAGGGGCAAATGGTACATCAAGCCCTATCACCTAGAACTTTAAATGCATGGGTAA…
STAR10	REPLIg	5HG	XRB14	STAR10_REPLIg_5HG_XRB14	ACCAGATCCGAGCCTGGGAGCTCTCTGGCTAGCTAGGGAACCCACTGCTTAAGCCTCAATAAAGCTTGCCTGAGTGCTTTAAGTAGTGTGTGCCCGTCTGTTGTGTGACTCTGGTAACTAGAGATCCCTCAGACACTTTTAGTCAGTGTGGAAAATCTCTAGCAGTGGCGCCCGAACAGGGACCAGAAAGCGAAAGAGAAACCAGAGGAGCTCTCTCGACGCAGGACTCGGCTTGCTGAAGCGCGCGCAGCAAGAGGCGAGGGGCGGCGACTGGTGAGTACGCCAAATTTTTGACTAGCGGAGGCTAGAAGGAGAGAGATGGGTGCGAGAGCGTCAGTATTAAGCGGGGGAGAATTAGATAGATGGGAAAAAATTCGGTTAAGGCCAATGGGAAAGAAA…
STAR10	REPLIg	5HG	XRB17	STAR10_REPLIg_5HG_XRB17	ACCAGATCCGAGCCTGGGAGCTCTCTGGCTAGCTAGGGAACCCACTGCTTAAGCCTCAATAAAGCTTGCCTGAGTGCTTTAAGTAGTGTGTGCCCGTCTGTTGTGTGACTCTGCTAACTAGAGATCCCTCAGACACTTTTAGTCAGTGTGGAAAATCTCTAGCAGTAGCCAGCTGTGATAAATGTCAGCTAAAAGGAGAAGCCATGCACGGACAAGTAGACTGTAGTCCAGGAATATGGCAACTAGATTGTACACATTTAGAAGGAAAAATTATCCTGGTAGCAGTTCATGTGGCCAGTGGATATATAGAAGCAGAAGTGATTCCAGCAGAGACAGGGCAGGAAACAGCATACTTTCTCTTAACATTAGCAGGAAGATGGCCAGTAAAAACAGTACATA…
STAR10	REPLIg	5HG	XRB68	STAR10_REPLIg_5HG_XRB68	ACCAGATCCGAGCCTGGGAGCTCTCTGGCTAGCTAGGGAACCCACTGCTTAAGCCTCAATAAAGCTTGCCTGAGTGCTTTAAGTAGTGTGTGCCCGTCTGTTGTGTGACTCTGGTAACTAGAGATCCCTCAGACACTTTTAGTCAGTGTGGAAAATCTCTAGCAGTGGCGCCCGAACAGGGACCAGAAAGCGAAAGAGAAACCAGAGGAGCTCTCTCGACGCAGGACTCGGCTTGCTGAAGCGCGCGCAGCAAGAGGCGAGGGGCGGCGACTGGTGAAGGCTAGAAGGAGAGAGATGGGTGCGAGAGCGTCAGTATTAAGCGGGGGAGAATTAGATAGATGGGAAAAAATTCGGTTAAGGCCAATGGGAAAGAAAAAATATAGATTAAAACATATAGTA…
STAR10	REPLIg	5HG	XRZ40	STAR10_REPLIg_5HG_XRZ40	ACCAGATCCGAGCCTGGGAGCTCTCTGGCTAGCTAGGGAACCCACTGCTTAAGCCTCAATAAAGCTTGCCTGAGTGCTTTAAGTAGTGTGTGCCCGTCTGTTGTGTGACTCTGGTAACTAGAGATCCCTCAGACACTTTTAGGCAGTGTGGAAAATCTCTAGCAGTGGCGCCCGAACAGGGACTTGAGTCAATCAAATAATAGAGCAGTTAATAAAAAAGGAAAAGGTCTACCTGGCCTGGGTACCAGCACACAAAGGAATTGGAGGAAATGAACAAGTAGATAGATTAGTAAGTGCTGGGATCAGGAAAGTACTATTTTTAGATGGAATAGATAAGGCCCAAGAAGACCATGAGAAATATCACAGTAATTGGAGAACAATGGCTAGCGATTTTAACCT…
STAR10	REPLIg	5HG	XRZ56	STAR10_REPLIg_5HG_XRZ56	ACCAGATCCGAGCCTGGGAGCTCTCTGGCTAGCTAGGGAACCCACTGCTTAAGCCTCAATAAAGCTTGCCTGAGTGCTTTAAGTAGTGTGTGCCCGTCTGTTGTGTGACTCTGGTAACTAGAGATCCCTCAGACACTTTTAGGCAGTGTGGAAAATCTCTAGCAGTGGCGCCCGAACAGGGACTTGAGTCAATCAAATAATAGAGCAGTTAATAAAAAAGGAAAAGGTCTACCTGGCCTGGGTACCAGCACACAAAGGAATTGGAGGAAATGAACAAGTAGATAGATTAGTAAGTGCTGGGATCAGGAAAGTACTATTTTTAGATGGAATAGATAAGGCCCAAGAAGACCATGAGAAATATCACAGTAATTGGAGAACAATGGCTAGCGATTTTAACCT…
STAR10	REPLIg	5HG	XRZ81	STAR10_REPLIg_5HG_XRZ81	ACCAGATCCGAGCCTGGGAGCTCTCTGGCTAGCTAGGGAACCCACTGCTTAAGCCTCAATAAAGCTTGCCTGAGTGCTTTAAGTAGTGTGTGCCCGTCTGTTGTGTGACTCTGGTAACTAGAGATCCCTCAGACACTTTTAGGCAGTGTGGAAAATCTCTAGCAGTGGCGCCCGAACAGGGACTTGAGTCAATCAAATAATAGAGCAGTTAATAAAAAAGGAAAAGGTCTACCTGGCCTGGGTACCAGCACACAAAGGAATTGGAGGAAATGAACAAGTAGATAGATTAGTAAGTGCTGGGATCAGGAAAGTACTATTTTTAGATGGAATAGATAAGGCCCAAGAAGACCATGAGAAATATCACAGTAATTGGAGAACAATGGCTAGCGATTTTAACCT…
STAR10	REPLIg	5HG	XSK05	STAR10_REPLIg_5HG_XSK05	ACCAGATCCGAGCCTGGGAGCTCTCTGGCTAGCTAGGGAACCCACTGCTTAAGCCTCAATAAAGCTTGCCTGAGTGCTTTAAGTAGTGTGTGCCCGTCTGTTGTGTGACTCTGGTAACTAGAGATCCCTCAGACACTTTTAGTCAGTGTGGAAAATCTCTAGCAGTGGCGCCCGAACAGGGACCAGAAAGCGAAAGAGAAACCAGAGGAGCTCTCTCGACGCAGGACTCGGCTTGCTGAAGCGCGCGCAGCAAGAGGCGAGGGGCGGCGACTGGTGAAGGCTAGAAGGAGAGAGATGGGTGCGAGAGCGTCAGTATTAAGCGGGGGAGAATTAGATAGATGGGAAAAAATTCGGTTAAGGCCAATGGGAAAGAAAAAATATAGATTAAAACATATAGTA…
STAR10	REPLIg	5HG	XUB04	STAR10_REPLIg_5HG_XUB04	TGGTAACTAGAGATCCCTCAGACACTTTTAGTCAGTGTGGAAAATCTCTAGCAGTGGCGCCCGAACAGGGACCAGAAAGCGAAAGAGAAACCAGAGGAGCTCTCTCGACGCAGGACTCGGCTTGCTGAAGCGCGCGCAGCAAGAGGCGTGCTACAACCATCCCTTCAGACAGGATCAGAAGAACTTAGATCATTATTTAACACAGTAGCAGTCCTCTATTGTGTGCATCAAAAAATAGAGGTAAAAGACACCAAGGAAGCTTTAGACAAAATAGAGGAAGAGCAAAACAAAAGTAAGAAAAAAGCACAGCAAGCAGCAGCAGCTGACACAGGAAACAGCAGCAGCAGCCAGGTCAGCCAAAATTACCCTATAGTGCAGAACATGCAGGGGCAAATGGTA…
STAR10	REPLIg	5HG	XUB09	STAR10_REPLIg_5HG_XUB09	ACCAGATCCGAGCCTGGGAGCTCTCTGGCTAGCTAGGGAACCCACTGCTTAAGCCTCAATAAAGCTTGCCTGAGTGCTTTAAGTAGTGTGTGCCCGTCTGTTGTGTGACTCTGGTAACTAGAGATCCCTCAGACACTTTTAGTCAGTGTGGAAAATCTCTAGCAGTGGCGCCCGAACAGGGACCAGAAAGCGAAAGAGAAACCAGAGGAGCTCTCTCGACGCAGGACTCGGCTTGCTGAAGCGCGCGCAGCAAGAGGCGAGGGGCGGCGACTGGTGAAGGCTAGAAGGAGAGAGATGGGTGCGAGAGCGTCAGTATTAAGCGGGGGAGAATTAGATAGATGGGAAAAAATTCGGTTAAGGCCAATGGGAAAGAAAAAATATAGATTAAAACATATAGTA…
STAR10	REPLIg	5HG	XUC08	STAR10_REPLIg_5HG_XUC08	ACCAGATCCGAGCCTGGGAGCTCTCTGGCTAGCTAGGGAACCCACTGCTTAAGCCTCAATAAAGCTTGCCTGAGTGCTTTAAGTAGTGTGTGCCCGTCTGTTGTGTGACTCTGGTAACTAGAGATCCCTCAGACACTTTTAGGCAGTGTGGAAAATCTCTAGCAGTGGCGCCCGAACAGGGACTTGAGTCAATCAAATAATAGAGCAGTTAATAAAAAAGGAAAAGGTCTACCTGGCCTGGGTACCAGCACACAAAGGAATTGGAGGAAATGAACAAGTAGATAGATTAGTAAGTGCTGGGATCAGGAAAGTACTATTTTTAGATGGAATAGATAAGGCCCAAGAAGACCATGAGAAATATCACAGTAATTGGAGAACAATGGCTAGCGATTTTAACCT…
STAR10	REPLIg	5HG	XUC13	STAR10_REPLIg_5HG_XUC13	ACCAGATCCGAGCCTGGGAGCTCTCTGGCTAGCTAGGGAACCCACTGCTTAAGCCTCAATAAAGCTTGCCTGAGTGCTTTAAGTAGTGTGTGCCCGTCTGTTGTGTGACTCTGGTAACTAGAGATCCCTCAGACACTTTTAGGCAGTGTGGAAAATCTCTAGCAGTGGCGCCCGAACAGGGACTTGAGTCAATCAAATAATAGAGCAGTTAATAAAAAAGGAAAAGGTCTACCTGGCCTGGGTACCAGCACACAAAGGAATTGGAGGAAATGAACAAGTAGATAGATTAGTAAGTGCTGGGATCAGGAAAGTACTATTTTTAGATGGAATAGATAAGGCCCAAGAAGACCATGAGAAATATCACAGTAATTGGAGAACAATGGCTAGCGATTTTAACCT…
STAR10	REPLIg	5HG	XUC18	STAR10_REPLIg_5HG_XUC18	ACCAGATCCGAGCCTGGGAGCTCTCGGGCTAGCTAGGCAAGTCAGATTTATCCAGGGATTAAAGTGAGACAATTATGTAAACTCCTTAGGGGAACCAAAGCACTAACAGAAGTAATACCACTAACAGCAGAAGCAGAGCTAGAACTAGCAGAAAACAGGGAAATTCTAAAAGAACCAGTACATGGAGTGTATTATGACCCATCAAAAGACTTAGTAGCAGAAATACAGAAGCAGGGGCAAGGCCAATGGACATATCAAATTTATCAAGAGCCATTTAAAAATCTGAAGACAGGAAAATATGCAAGAATGAGGGGTGCCCACACTAATGATGTAAAACAGTTAACAGAGGCAGTGCAAAAAATAGTCACAGAAAGCATAGTGATATGGGGAAAGACCCCT…
STAR10	REPLIg	5HG	XUC24	STAR10_REPLIg_5HG_XUC24	ACCAGATCCGAGCCTGGGAGCTCTCTGGCTAGCTAGGGAACCCACTGCTTAAGCCTCAATAAAGCTTGCCTGAGTGCTTTAAAAAAAAAAAAAAAAAAAAAAAAAAAAAAAAAAAAAAAAAAAAAAAAATTCGGTTAAGGCCAATGGGAAAGAAAAAATATAGATTAAAACATATAGTATGGGCAAGCAGGGAGCTAGAACGATTCGCAGTTAACCCTGGCCTGTTAGAAACATCAGAAGGCTGTAGACAAATACTGGGACAGCTACAACCATCCCTTCAGACAGGATCAGAAGAACTTAGATCATTATTTAACACAGTAGCAGTCCTCTATTGTGTGCATCAAAAAATAGAGGTAAAAGACACCAAGGAAGCTTTAGACAAAATAGAGGAAGAGCAAA…
STAR10	REPLIg	5HG	XUT09	STAR10_REPLIg_5HG_XUT09	ACCAGATCCGAGCCTAGGAGCTCTCTGGCTAGCTAAGGAACCCACTGCTTAAGCCTCAATAAAGCTTGCCTGAGTGCTTTAAGTAGTGTGTGCCCGTCTGTTGTGTGACTCTAGTAACTAGAGATCCCTCAGACACTTTTAGTCAGTGTAGAAAATCTCTAGCAGTGGCGCCCGAACAGGGACTTGAAAGCGAAAGAGAAACCAGAAGAGCTCTCTCGACGCAGGACTCGGCTTGCTGAAGCGCGCGCAGCAAGAGGCGAGGGGCGGCGACTGGTGAGTACGCCAAATTTTTTGACTAGCAGAGGCTAGAAGGAAAAAGATAGGTGCGAGAGCGTCAGTATTAAGCAGAAAAAAATTAGATAGATAAGAAAAAATTCAGTTAAGGCCAATAGGAAAGAA…
STAR11	HIVMDA	5HG	YAS02	STAR11_HIVMDA_5HG_YAS02	ACCAGATCTGAGCCTGGGAGCTCTCTGGCTAACTAGGGAACCCACTGCTTAAGCCTCAATAAAGCTTGCCTTGAGTGCTTCAAGTAGTGTGTGCCCGTCTGTTGTGTGACTCTGGTAACTAGAGATCCCTCAGACTCTTGTAGTCAGTGTGAAAATCTCTAGCAGTGGCGCCCGAACAGGGACCATAAAGCGAAAGTAGAACCAGAGGAGCTCTCTCGACGCAGGACTCGGCTTGCTGAAGCGCGCACGGCAAGAGGCGAGGGGCGGCGACTGGTTACGCCAAAAATTTTGACTAGCGGAGGCTAGAAGGAGAGAGATGGGTGCGAGAGCGTCAGTATTAAGTGCGGGGGAATTAGATAAATGGGAAAAAATTCGGTTAAGACCAGGAGGAAAGAAAAA…
STAR11	HIVMDA	5HG	YCM21	STAR11_HIVMDA_5HG_YCM21	ACCAGATCTGAGCCTGGGAGCTCTCTGGCTAACTAGGGAACCCACTGCTTAAGCCTCAATAAAGCTTGCCTTGAGTGCTTCAAGTAGTGTGTGCCCGTCTGTTGTGTGACTCTGGTAACTAGAGATCCCTCAGACTCTTGTAGTCAGTGTGAAAAAATTTTGACTAGCGGAGGCTAGAAGGAGAGAGATGGGTGCGAGAGCGTCAGTATTAAGTGCGGGGGAATTAGATAAATGGGAAAAAATTCGGTTAAGACCAGGAGGAAAGAAAAAATATAGATTAAAACATATAGTATGGGCAAGCAGGGAGCTGGAACGATTCGCAGTTAATCCTGGTCTTTTAGAAACATCAGAAGGCTGTAGACAGATACTGGAACAGCTACAACCAGCTCTTAAGACAGG…
STAR11	HIVMDA	5HG	YCM56	STAR11_HIVMDA_5HG_YCM56	TGGTAACTAGAGATCCCTCAGACTCTTGTAGTCAGTGTGAAAATCTCTAGCAGTGGCGCCCGAACAGGGACCATAAAGCGAAAGTAGAACCAGAGGAGCTCTCTCGACGCAGGACTCGGCTTGCTGAAGCGCGCACGGCAAGAGGCGAGGGGCGGCGACTGGTTACGCCAAAAATTTTGACTAGCGGAGGCTAGAAGGAGAGAGATGGGTGCGAGAGCGTCAGTATTAAGTGCGGGGGAATTAGATAAATGGGAAAAAATTCGGTTAAGACCAGGAGGAAAGAAAAAATATAGATTAAAACATATAGTATGGGCAAGCAGGGAGCTGGAACGATTCGCAGTTAATCCTGGTCTTTTAGAAACATCAGAAGGCTGTAGACAGATACTGGAACAGCTACAA…
STAR11	HIVMDA	5HG	YCY09	STAR11_HIVMDA_5HG_YCY09	ACCAGATCTGAGCCTGGGAGCTCTCTGGCTAACTAGGGAACCCACTGCTTAAGCCTCAATAAAGCTTGCCTTGAGTGCTTCAAGTAGTGTGTGCCCGTCTGTTGTGTGACTCTGGTAACTAGAGATCCCTCAGACTCTTGTAGTCAGTGTGAAAATCTCTAGCAGTGGCGCCCGAACAGGGACCATAAAGCGAAAGTAGAACCAGAGGAGCTCTCTCGACGCAGGACTCGGCTTGCTGAAGCGCGCACGGCAAGAGGCGAGGGGCGGCGACTGGTTACGCCAAAAATTTTGACTAGCGGAGGCTAGAAGGAGAGAGATGGGTGCGAGAGCGTCAGTATTAAGTGCGGGGGAATTAGATAAATGGGAAAAAATTCGGTTAAGACCAGGAGGAAAGAAAAA…
STAR11	HIVMDA	5HG	YCY29	STAR11_HIVMDA_5HG_YCY29	TAGTAACTAGAGATCCCTCAGACTCTTGTAGTCAGTGTGAAAATCTCTAGCAGTGGCGCCCGAACAGGGACCATAAAGCGAAAGTAGAACCAGAGGAGCTCTCTCGACGCAGGACTCGGCTTGCTGAAGCGCGCACGGCAAGAGGCGAGGGGCGGCGACTGGTGAGTACGCCAAAAATTTTGACTAGCGGAGGCTAGAAGGAGAGAGATAGGTGCGAGAGCGTCAGTATTAAGTGCGAGGGAATTAGATAAATAGGAAAAAATTCAGTTAAGACCAGGAAGAAAGAAAAAATATAGATTAAAACATATAGTATAGGCAAGCAGAGAGCTAGAACGATTCGCAGTTAATCCTAGTCTTTTAGAAACATCAGAAGGCTGTAGACAGATACTAGAACAGCTA…
STAR11	HIVMDA	5HG	YCY56	STAR11_HIVMDA_5HG_YCY56	ACCAGATCTGAGCCTGGGAGCTCTCTGGCTAACTAGGGAACCCACTGCTTAAGCCTCAATAAAGCTTGCCTTGAGTGCTTCAAGTAGTGTGTGCCCGTCTGTTGTGTGACTCTGGTAACTAGAGATCCCTCAGACTCTTGTAGTCAGTGTGAAAATCTCTAGCAGTGGCGCCCGAGAAGCCATGCATGGACAAGTAGACTGTAGTCCAGGAATATGGCAACTAGATTGTACACATTTAGAAGGAAAAATTATCCTGGTAGCAGTTCATGTAGCCAGTGGATATATAGAAGCAGAAGTTATTCCAGCAGAGACAGGGCAGGAAACAGCATATTTCATCTTAAAATTAGCAGGAAGATGGCCAGTAAAAGTAATACATACAGACAATGGCAGCAATTTCAC…
STAR11	HIVMDA	5HG	YCY61	STAR11_HIVMDA_5HG_YCY61	ACCAGATCTGAGCCTGGGAGCTCTCTGGCTAACTAGGGAACCCACTGCTTAAGCCTCAATAAAGCTTGCCTTGAGTGCTTCAAGTAGTGTGTGCCCGTCTGTTGTGTGACTCTGGTAACTAGAGATCCCTCAGACTCTTGTAGTCAGTGTGAAAATCTCTAGCAGTGGCGCCCGAACAGGGACCATAAAGCGAAAGTAGAACCAGAGGAGCTCTCTCGACGCAGGACTCGGCTTGCTGAAGCGCGCACGGCAAGAGGCGAGGGGCGGCGACTGGTTACGCCAAAAATTTTGACTAGCGGAGGCTAGAAGGAGAGAGATGGGTGCGAGAGCGTCAGTATTAAGTGCGGGGGAATTAGATAAATGGGAAAAAATTCGGTTAAGACCAGGAGGAAAGAAAAA…
STAR11	HIVMDA	5HG	YCY78	STAR11_HIVMDA_5HG_YCY78	TGGTAACTAGAGATCCCTCAGACTCTTGTAGTCAGTGTGAAAATCTCTAGCAGTGGCGCCCGAACAGGGACCATAAAGCGAAAGTAGAACCAGAGGAGCTCTCTCGACGCAGGACTCGGCTTGCTGAAGCGCGCACGGCAAGAGGCGAGGGGCGGCGACTGGTTACGCCAAAAATTTTGACTAGCGGAGGCTAGAAGGAGAGAGATGGGTGCGAGAGCGTCAGTATTAAGTGCGGGGGAATTAGATAAATGGGAAAAAATTCGGTTAAGACCAGGAGGAAAGAAAAAATATAGATTAAAACATATAGTATGGGCAAGCAGGGAGCTGGAACGATTCGCAGTTAATCCTGGTCTTTTAGAAACATCAGAAGGCTGTAGACAGATACTGGAACAGCTACAA…
STAR11	HIVMDA	5HG	YCY82	STAR11_HIVMDA_5HG_YCY82	ACCAGATCTGAGCCTGGGAGCTCTCTGGCTAACTAGGGAACCCACTGCTTAAGCCTCAATAAAGCTTGCCTTGAGTGCTTCAAGTAGTGTGTGCCCGTCTGTTGTGTGACTCTGGTAACTAGAGATCCCTCAGACTCTTGTAGTCAGTGTGAAAAAATTTTGACTAGCGGAGGCTAGAAGGAGAGAGATGGGTGCGAGAGCGTCAGTATTAAGTGCGGGGGAATTAGATAAATGGGAAAAAATTCGGTTAAGACCAGGAGGAAAGAAAAAATATAGATTAAAACATATAGTATGGGCAAGCAGGGAGCTGGAACGATTCGCAGTTAATCCTGGTCTTTTAGAAACATCAGAAGGCTGTAGACAGATACTGGAACAGCTACAACCAGCTCTTAAGACAGG…
STAR11	HIVMDA	5HG	YCY85	STAR11_HIVMDA_5HG_YCY85	TGGTAACTAGAGATCCCTCAGACTCTTGTAGTCAGTGTGAAAATCTCTAGCAGTGGCGCCCGAACAGGGACCATAAAGCGAAAGTAGAACCAGAGGAGCTCTCTCGACGCAGGACTCGGCTTGCTGAAGCGCGCACGGCAAGAGGCGAGGGGCGGCGACTGGTTACGCCAAAAATTTTGACTAGCGGAGGCTAGAAGGAGAGAGATGGGTGCGAGAGCGTCAGTATTAAGTGCGGGGGAATTAGATAAATGGGAAAAAATTCGGTTAAGACCAGGAGGAAAGAAAAAATATAGATTAAAACATATAGTATGGGCAAGCAGGGAGCTGGAACGATTCGCAGTTAATCCTGGTCTTTTAGAAACATCAGAAGGCTGTAGACAGATACTGGAACAGCTACAA…
STAR11	HIVMDA	5HG	YCY87	STAR11_HIVMDA_5HG_YCY87	ACCAGATCTGAGCCTGGGAGCTCTCTGGCTAACTAGGGAACCCACTGCTTAAGCCTCAATAAAGCTTGCCTTGAGTGCTTCAAGTAGTGTGTGCCCGTCTGTTGTGTGACTCTGGTAACTAGAGATCCCTCAGACTCTTGTAGTCAGTGTGAAAATCTCTAGCAGTGGCGCCCGAACAGGGACCATAAAGCGAAAGTAGAACCAGAGGAGCTCTCTCGACGCAGGACTCGGCTTGCTGAAGCGCGCACGGCAAGAGGCGAGGGGCGGCGACTGGTTACGCCAAAAATTTTGACTAGCGGAGGCTAGAAGGAGAGAGATGGGTGCGAGAGCGTCAGTATTAAGTGCGGGGGAATTAGATAAATGGGAAAAAATTCGGTTAAGACCAGGAGGAAAGAAAAA…
STAR11	HIVMDA	5HG	YDL05	STAR11_HIVMDA_5HG_YDL05	ACCAGATCTGAGCCTGGGAGCTCTCTGGCTAACTAGGGAACCCACTGCTTAAGCCTCAATAAAGCTTGCCTTGAGTGCTTCAAGTAGTGTGTGCCCGTCTGTTGTGTGACTCTGGTAACTAGAGATCCCTCAGACTCTTGTAGTCAGTGTGAAAATCTCTAGCAGTGGCGCCCGAACAGGGACCATAAAGCGAAAGTAGAACCAGAGGAGCTCTCTCGACGCAGGACTCGGCTTGCTGAAGCGCGCACGGCAAGAGGCGAGGGGCGGCGACTGGTTACGCCAAAAATTTTGACTAGCGGAGGCTAGAAGGAGAGAGATGGGTGCGAGAGCGTCAGTATTAAGTGCGGGGGAATTAGATAAATGGGAAAAAATTCGGTTAAGACCAGGAGGAAAGAAAAA…
STAR11	HIVMDA	5HG	YDL38	STAR11_HIVMDA_5HG_YDL38	ACCAGATCTGAGCCTGGGAGCTCTCTGGCTAACTAGGGAACCCACTGCTTAAGCCTCAATAAAGCTTGCCTTGAGTGCTTCAAGTAGTGTGTGCCCGTCTGTTGTGTGACTCTGGTAACTAGAGATCCCTCAGACTCTTGTAGTCAGTGTGAAAATCTCTAGCAGTGGCGCCCGAACAGGGACTATAAAGCGAAAGTAGAACCAGAGGAGCTCTCTCGACGCAGGACTCGGCTTGCTGAAGCGCGCACGGCAAGAGGCGAGGGGCGGCGACTGGTGAGTACGCCAAAAATTTTGACTAGCGGAGGCTAGAAGGAGAGAGATGGGTGCGAGAGCGTCAGTATTAAGTGCGGGGGAATTAGATAAATGGGAAAAAATTCGGTTAAGACCAGGAGGAAAGAA…
STAR11	HIVMDA	5HG	YDL44	STAR11_HIVMDA_5HG_YDL44	ACCAGATCTGAGCCTGGGAGCTCTCTGGCTAACTAGGGAACCCACTGCTTAAGCCTCAATAAAGCTTGCCTTGAGTGCTTCAAGTAGTGTGTGCCCGTCTGTTGTGTGACTCTGGTAACTAGAGATCCCTCAGACTCTTGTAGTCAGTGTGAAAATCTCTAGCAGTGGCGCCCGAACAGGGACCATAAAGCGAAAGTAGAACCAGAGGAGCTCTCTCGACGCAGGACTCGGCTTGCTGAAGCGCGCACGGCAAGAGGCGAGGGGCGGCGACTGGTTACGCCAAAAATTTTGACTAGCGGAGGCTAGAAGGAGAGAGATGGGTGCGAGAGCGTCAGTATTAAGTGCGGGGGAATTAGATAAATGGGAAAAAATTCGGTTAAGACCAGGAGGAAAGAAAAA…
STAR11	HIVMDA	5HG	YDL62	STAR11_HIVMDA_5HG_YDL62	TGGTAACTAGAGATCCCTCAGACTCTTGTAGTCAGTGTGAAAATCTCTAGCAGTGGCGCCCGAACAGGGACCATAAAGCGAAAGTAGAACCAGAGGAGCTCTCTCGACGCAGGACTCGGCTTGCTGAAGCGCGCACGGCAAGAGGCGAGGGGCGGCGACTGGTTACGCCAAAAATTTTGACTAGCGGAGGCTAGAAGGAGAGAGATGGGTGCGAGAGCGTCAGTATTAAGTGCGGGGGAATTAGATAAATGGGAAAAAATTCGGTTAAGACCAGGAGGAAAGAAAAAATATAGATTAAAACATATAGTATGGGCAAGCAGGGAGCTGGAACGATTCGCAGTTAATCCTGGTCTTTTAGAAACATCAGAAGGCTGTAGACAGATACTGGAACAGCTACAA…
STAR11	HIVMDA	5HG	YDL83	STAR11_HIVMDA_5HG_YDL83	ACCAGATCTGAGCCTGGGAGCTCTCTGGCTAACTAGGGAACCCACTGCTTAAGCCTCAATAAAGCTTGCCTTGAGTGCTTCAAGTAGTGTGTGCCCGTCTGTTGTGTGACTCTGGTAACTAGAGATCCCTCAGACTCTTGTAGTCAGTGTGAAAATCTCTAGCAGTGGCGCCCGAACAGGGACCATAAAGCGAAAGTAGAACCAGAGGAGCTCTCTCGACGCAGGACTCGGCTTGCTGAAGCGCGCACGGCAAGAGGCGAGGGGCGGCGACTGGTTACGCCAAAAATTTTGACTAGCGGAGGCTAGAAGGAGAGAGATGGGTGCGAGAGCGTCAGTATTAAGTGCGGGGGAATTAGATAAATGGGAAAAAATTCGGTTAAGACCAGGAGGAAAGAAAAA…
STAR11	HIVMDA	5HG	YDL88	STAR11_HIVMDA_5HG_YDL88	ACCAGATCTGAGCCTGGGAGCTCTCTGGCTAACTAGGGAACCCACTGCTTAAGCCTCAATAAAGCTTGCCTTGAGTGCTTCAAGTAGTGTGTGCCCGTCTGTTGTGTGACTCTGGTAACTAGAGATCCCTCAGACTCTTGTAGTCAGTGTGAAAATCTCTAGCAGTGGCGCCCGAACAGGGACCATAAAGCGAAAGTAGAACCAGAGGAGCTCTCTCGACGCAGGACTCGGCTTGCTGAAGCGCGCACGGCAAGAGGCGAGGGGCGGCGACTGGTTACGCCAAAAATTTTGACTAGCGGAGGCTAGAAGGAGAGAGATGGGTGCGAGAGCGTCAGTATTAAGTGCGGGGGAATTAGATAAATGGGAAAAAATTCGGTTAAGACCAGGAGGAAAGAAAAA…
STAR11	HIVMDA	5HG	YDM01	STAR11_HIVMDA_5HG_YDM01	TGGTAACTAGAGATCCCTCAGACTCTTGTAGTCAGTGTGAAAATCTCTAGCAGTGGCGCCCGAACAGGGACTATAAAGCGAAAGTAGAACCAGAGGAGCTCTCTCGACGCAGGACTCGGCTTGCTGAAGCGCGCACGGCAAGAGGCGAGGGGCGGCGACTGTACGCCTAAAAATTTTGACTAGCGGAGGCTAGAAGGAGAGAGATGGGTGCGAGAGCGTCAGTATTAAGTGCGGGGGAATTAGATAAATGGGAAAAAATTCGGTTAAGACCAGGAGGAAAGAAAAAATATAGATTAAAACATATAGTATGGGCAAGCAGGGAGCTGGAACGATTCGCAGTTAATCCTGGTCTTTTAGAAACATCAGAAGGCTGTAGACAGATACTGGAACAGCTACAAC…
STAR11	HIVMDA	5HG	YEP41	STAR11_HIVMDA_5HG_YEP41	TGGTAACTAGAGATCCCTCAGACTCTTGTAGTCAGTGTGAAAATCTCTAGCAGTGGCGCCCGAACAGGGACCATAAAGCGAAAGTAGAACCAGAGGAGCTCTCTCGACGCAGGACTCGGCTTGCTGAAGCGCGCACGGCAAGAGGCGAGGGGCGGCGACTGGTTACGCCAAAAATTTTGACTAGCGGAGGCTAGAAGGAGAGAGATGGGTGCGAGAGCGTCAGTATTAAGTGCGGGGGAATTAGATAAATGGGAAAAAATTCGGTTAAGACCAGGAGGAAAGAAAAAATATAGATTAAAACATATAGTATGGGCAAGCAGGGAGCTGGAACGATTCGCAGTTAATCCTGGTCTTTTAGAAACATCAGAAGGCTGTAGACAGATACTGGAACAGCTACAA…
STAR11	HIVMDA	5HG	YEP66	STAR11_HIVMDA_5HG_YEP66	ACCAGATCTGAGCCTGGGAGCTCTCTGGCTAACTAGGGAACCCACTGCTTAAGCCTCAATAAAGCTTGCCTTGAGTGCTTCAAGTAGTGTGTGCCCGTCTGTTGTGTGACTCTGGTAACTAGAGATCCCTCAGACTCTTGTAGTCAGTGTGAAAATCTCTAGCAGTGGCTCTAAGAGCCGAGCAAGCTACACAGGAGGTAAAAAATTGGATGACAGAAACCTTGTTGGTCCAAAATGCAAACCCAGACTGTAAGACCATTTTAACAGCATTAGGGCCAGCAGCTACACTAGAAGAACTGATGACAGCATGTCAAGGAGTGGGAGGACCAGGCCACAAAGCAAGAGTTTTGGCAGAAGCAATGAGCCAAGTAAATTCAGCTACTAACATAATGATGCAGA…
STAR11	HIVMDA	5HG	YEP90	STAR11_HIVMDA_5HG_YEP90	TGGTAACTAGAGATCCCTCAGACTCTTGTAGTCAGTGTGAAAATCTCTAGCAGTGGCGCCCGAACAGGGACCATAAAGCGAAAGTAGAACCAGAGGAGCTCTCTCGACGCAGGACTCGGCTTGCTGAAGCGCGCACGGCAAGAGGCGAGGGGCGGCGACTGGTTACGCCAAAAATTTTGACTAGCGGAGGCTAGAAGGAGAGAGATGGGTGCGAGAGCGTCAGTATTAAGTGCGGGGGAATTAGATAAATGGGAAAAAATTCGGTTAAGACCAGGAGGAAAGAAAAAATATAGATTAAAACATATAGTATGGGCAAGCAGGGAGCTGGAACGATTCGCAGTTAATCCTGGTCTTTTAGAAACATCAGAAGGCTGTAGACAGATACTGGAACAGCTACAA…
STAR11	HIVMDA	5HG	YEQ09	STAR11_HIVMDA_5HG_YEQ09	ACCAGATCTGAGCCTGGGAGCTCTCTGGCTAACTAGGGAACCCACTGCTTAAGCCTCAATAAAGCTTGCCTTGAGTGCTTCAAGTAGTGTGTGCCCGTCTGTTGTGTGACTCTGGTAACTAGAGATCCCTCAGACTCTTGTAGTCAGTGTGAAAATCTCTAGCAGTGGCGCCCGAACAGGGACCATAAAGCGAAAGTAGAACCAGAGGAGCTCTCTCGACGCAGGACTCGGCTTGCTGAAGCGCGCACGGCAAGAGGCGAGGGGCGGCGACTGGTTACGCCAAAAATTTTGACTAGCGGAGGCTAGAAGGAGAGAGATGGGTGCGAGAGCGTCAGTATTAAGTGCGGGGGAATTAGATAAATGGGAAAAAATTCGGTTAAGACCAGGAGGAAAGAAAAA…
STAR11	HIVMDA	5HG	YEQ10	STAR11_HIVMDA_5HG_YEQ10	ACCAGATCTGAGCCTGGGAGCTCTCTGGCTAACTAGGGAACCCACTGCTTAAGCCTCAATAAAGCTTGCCTTGAGTGCTTCAAGTAGTGTGTGCCCGTCTGTTGTGTGACTCTGGTAACTAGAGATCCCTCAGACTCTTGTAGTCAGTGTGAAAATCTCTAGCAGTGGCGCCCGAACAGGGACCATAAAGCGAAAGTAGAACCAGAGGAGCTCTCTCGACGCAGGACTCGGCTTGCTGAAGCGCGCACGGCAAGAGGCGAGGGGCGGCGACTGGTTACGCCAAAAATTTTGACTAGCGGAGGCTAGAAGGAGAGAGATGGGTGCGAGAGCGTCAGTATTAAGTGCGGGGGAATTAGATAAATGGGAAAAAATTCGGTTAAGACCAGGAGGAAAGAAAAA…
STAR11	HIVMDA	5HG	YEQ18	STAR11_HIVMDA_5HG_YEQ18	ACCAGATCTGAGCCTGGGAGCTCTCTGGCTAACTAGGGAACCCACTGCTTAAGCCTCAATAAAGCTTGCCTTGAGTGCTTCAAGTAGTGTGTGCCCGTCTGTTGTGTGACTCTGGTAACTAGAGATCCCTCAGACTCTTGTAGTCAGTGTGAAAATCTCTAGCAGTGGCGCCCGAACAGGGACCATAAAGCGAAAGTAGAACCAGAGGAGCTCTCTCGACGCAGGACTCGGCTTGCTGAAGCGCGCACGGCAAGAGGCGAGGGGCGGCGACTGGTTACGCCAAAAATTTTGACTAGCGGAGGCTAGAAGGAGAGAGATGGGTGCGAGAGCGTCAGTATTAAGTGCGGGGGAATTAGATAAATGGGAAAAAATTCGGTTAAGACCAGGAGGAAAGAAAAA…
STAR9	HIVMDA	5HG	XGE06	STAR9_HIVMDA_5HG_XGE06	TGGTAACTAGAGATCCCTCAGACCCCTTTAGTCAGTGTGGAAAATCTCTAGCAGTGGCGCCCGAACAGGGACTTGAAAGCGAAAGAGAAACCAGAGGAGCTCTCTCGACGCAGGACTCGGCTTGCTGAAGCGCGCACGGCAAGAGGCGAGGGGCGGCGACTGGTGAGTACGCCGAAAAAATTTTTTGACTAGCGGAGGCTAGAAGGAGAGAGATGGGTGCGAGAGCGTCAGTATTAAGCGCAGGCGAATTGGATAAATGGGAAAAAATTCGGTTAAGGCCAGGGGGAAAGAAAAAATATAGATTAAAGCATATAGTATGGGCAAGCAGGGAGCTGGAACGATTTGCAGTTAACCCTGGCCTGTTAGAAACATCAGAGGGCTGTAGACAAATACTGGGAC…
STAR9	HIVMDA	5HG	XGW02	STAR9_HIVMDA_5HG_XGW02	ACCAGATCTGAGCCTAGGAGCTCTCTAGCTAACTAAAGAACCCACTGCTTAAGCCTCAATAAAGCTTGCCTTGAGTGCTTCAAGTAGTGTGTGCCCGTCTGTTGTGTGACTCTGGTAACTAGAGATCCCTCAGACCCCTTTAGTCAGTGTAGAAAATCTCTAGCAGTGGCGCCCGAACAGGGACTTGAAAGCGAAAGAGAAACCAGAGGAGCTCTCTCGACGCAGGACTCGGCTTGCTGAAGCGCGCACGGCAAGAGGCGAGGGGCGGCGACTAGTGAGTACGCCGAAAAAAATTTTTTTGACTAGCAGAGGCTAGAAGGAGAGAGATAGGTGCGAGAGCGTCAGTATTAAGCGCAGGCGAATTGGATAAATAGGAAAAAATTCGGTTAAGGCCAGGGG…
PIC50877	HIVMDA	5HG	YOI17	PIC50877_HIVMDA_5HG_YOI17	ACCAGATCTGAGCCTAGGAGCTCTCTGGCTAGCTAGGAACCCACTGCTTAAGCCTCAATAAAGCTTGCCTTGAGTGCTTCAAGTAGTGTGTGCCCGTCTGTTGTGTGACTCTAGTAACTAGAGATCCCTCAGACCCTTTTAGTCAGTGTAGAAAATCTCTAGCAGTGGCGCCTGAACAGGGACTTGAAAGCGAAAGTAAAACCAGAGGAGCTCTCTCGACGCAGGACTCGGCTTGCTGAAGCGCGCACGGCAAGAGGCGAGGGGCAGCGACTAGTGAGTACGCTAAAATTTTGACTAGCAGAGGCTAGAAGGAGAGAGATGGGTGCGAGAGCGTCAGTATTAAGCGGAGAAGAATTAGATAAATAGAAAAAAATTCGGTTAAGGCCAGAAGGAAAGAAA…
PIC50877	HIVMDA	5HG	YOI18	PIC50877_HIVMDA_5HG_YOI18	ACCAGATCTGAGCCTGGGAGCTCTCTGGCTAGCTAGGGAACCCACTGCTTAAGCCTCAATAAAGCTTGCCTTGAGTGCTTCAAGTAGTGTGTGCCCGTCTGTTGTGTGACTCTGGTAACTAGAGATCCCTCAGACCCTTTTAGTCAGTGTGGAAAATCTCTAGCAGTGGCGCCCGAACAGGGACTAGAAAGCGAAAGTAGAACCAGAGGAGCTCTCTCGACGCAGGACTCGGCTTGCTGAAGCGCGCACGGCAAGAGGCGAGGGGCAGCAGCGGGGGAGAATTAGATAGATGGGAAAAAATTCGGTTAAGGCCAGGGGGAAAGAAAAAATATAGATTAAAACATATAGTATGGGCAAGCAGGGAGCTAGAACGATTCGCACTTAATCCTGGCCTTTTAG…
PIC50877	HIVMDA	5HG	YPA09	PIC50877_HIVMDA_5HG_YPA09	ACCAGATCTGAGCCTAGGAGCTCTCTGGCTAGCTAAAGAACCCACTGCTTAAGCCTCAATAAAGCTTGCCTTGAGTGCTTCAAGTAGTGTGTGCCCGTCTGTTGTGTGACTCTGGTAACTAGAGGTCCCTCAGACCCTTTTAGTCAGTGTAGAAAATCTCTAGCAGTGGCGCCCGAACAAAGACGCAAAAGCAAAAGTAGAACCAGAAGAGCTCTCTCGACGCAGGACTCGGCTTGCTAAAGCGCACAGCAAAAGGCGAAAGGCAGCGACTAGTGAGTACGCTGAAATTTTGACTAGCGGAGGCTAGAAGAAGAGAAATAGGTGCGAGAGCGTCAGTATTAAGCAGAGAAAAATTAAATAGATGAGAAAAAATTCGGTTAAGGCCAGAAAAAAAAAAGC…
PIC50877	HIVMDA	5HG	YPA13	PIC50877_HIVMDA_5HG_YPA13	ACCAGATCTGAGCCTGGGAGCTCTCTGGCTAGCTAGGAACCCACTGCTTAAGCCTCAATAAAGCTTGCCTTGAGTGCTTCAAGTAGTGTGTGCCCGTCTGTTGTGTGACTCTGGGACACACCAGACAAAAAACATCAGAAAGAACCTCCATTCCTTTGGATGGGCTATGAACTCCATCCTGATAAATGGACAGTACAGCCTATAGTGCTGCCAGAAAAAGACAGCTGGACTGTCAATGACATACAGAAATTAGTGGGAAAATTGAACTGGGCAAGCCAGATTTATGCAGGGATTAAAGTAAGGCAACTATGTAAACTCCTTAGGGGAACCAAAGCACTAACAGAAGTAGTACCACTAACAGAAGAAGCAGAGCTAGAACTGGCAGAAAACAGGGAGATT…
PIC50877	HIVMDA	5HG	YPA14	PIC50877_HIVMDA_5HG_YPA14	TAGTAACTAGAGATCCCTCAGACCCTTTTAGTCAGTGTGGAAAATCTCTAGCAGTGGCGCCCGAACAGGGACTTAAAAGCGAAAGTAAAACCAGAGGAGCTCTCTCGACGCAGGACTCGGCTTGCTGAAGCGCGCACGGCAAGAGGCGAGGGGCAGCGACTGGTGAGTACGCTGAAATTTTGACTAGCGGAGGCTAGAAGGAGAGAGATAGGTGCGAGAGCGTCAGTATTAAGCGGGGGAGAATTAGATAGATGGGAAAAAATTCGGTTAAGGCCAGGGGGAAAGAAAAAATATAGATTAAAACATATAGTATGGGCAAGCAGGGAGCTAGAACGATTCGCACTTAATCCTGGCCTTTTAGAGACATCAGAGGGCTGTAGACAAATATTAGGACAGCTA…
PIC50877	HIVMDA	5HG	YPA39	PIC50877_HIVMDA_5HG_YPA39	TGGTAACTAGAGATCCCTCAGACCCTTTTAGTCAGTGTGGAAAATCTCTAGCAGTGGCGCCCGAACAGGGACTTGAAAGCGAAAGTAAAACCAGAGGAGCTCTCTCGACGCAGGACTCGGCTTGCTGAAGCGCGCACGGCAAGAGGCGAGGGGCAGCGACATACAGAAATTAGTGGGAAAATTGAACTGGGCAAGCCAGATTTATGCAGGGATTAAAGTAAGGCAACTATGTAAACTCCTTAGGGGAACCAAAGCACTAACAGAAGTAGTACCACTAACAGAAGAAGCAGAGCTAGAACTGGCAGAAAACAGGGAGATTCTAAAAGAACCAGTACATGGAGTATATTATGACCCATCAAAAGACTTAGTAGCAGAAATACAGAAGCAGGGGCACGGCCA…
PIC50877	HIVMDA	5HG	YPA46	PIC50877_HIVMDA_5HG_YPA46	ACCAGATCTGAGCCTAAGAGCTCTCTAGCTAGCTAAAGAACCCACTGCTTAAGCCTCAATAAAGCTTGCCTTAAGTGCTTCAAGTAGTGTGTGCCCGTCTGTTATGTGACTCTAGTAACTAGAGATCCCTCAGACCCTTTTTAGTCAGTGTAGAAAATCTCTAGCAGTGGCGCCCGAACAGGGACTTAAAAGCGAAAGTAAAACCAGAGGAGCTCTCTCGACGCAGGACTCGGCTTGCTGAAGCGCGCACGGCAAGAGGCGAGGGGCAGCGACTAGTGAGTACGCTAAAATTTTGACTAGCGGAGGCTAGAAGGAGAGAGATAGGTGCGAGAGCGTCAGTATTAAGCAGAGGAGAATTAGATAGATAGGAAAAAATTCGGTTAAGGCCAGAAGGAAAGA…
PIC50877	HIVMDA	5HG	YPA50	PIC50877_HIVMDA_5HG_YPA50	ACCAGATCTGAGCCTGGGAGCTCTCTGGCTAGCTAGGGAACCCACTGCTTAAGCCTCAATAAAGCTTGCCTTGAGTGCTTCAAGTAGTGTGTGCCCGTCTGTTGTGTGACTCTGGTAACTAGAGATCCCTCTAGTAGCAGAAATACAGAAGCAGGGGCACGGCCAGTGGACATATCAAATTTATCAAGAGCCCTTTAAAAATCTGAAAACAGGAAAGTATGCAAGAACGAGGGGTGTCCACACTAATGATGTAAAACAGTTAACAGAGGCAGTGCAAAAGATAGCCACAGAAAGCATAGTAATATGGGGAAAGACTCCTAAATTTAAACTACCCATACAAAAGGAAACATGGGAAGCATGGTGGATGGAATATTGGCAAGCCACCTGGATTCCTGAGTG…
PIC50877	HIVMDA	5HG	YPA90	PIC50877_HIVMDA_5HG_YPA90	ACCAGATCTGAGCCTGGGAGCTCTCTAGCTAGCTAGGAACCCACTGCTTAAGCCTCAATAAAGCTTGCCTTAAGTGCTTCAAGTAGTGTGTGCCCGTCTGTTGTGTGACTCTGGTAACTAGAGATCCCTCAGACCCTTTTAGTCAGTGTGGAAAATCTCTAGCAGTGGCGCCTGAACAGGGACTTGAAAGCGAAAGTAAAACCAGAGGAGCTCTCTCGACGCAGGACTCGGCTTGCTGAAGCGCGCACGGCAAGAGGCGAAGGGCAGCGACTAGTGAGTACGCTAAAATTTTGACTAGCGGAGGCTAGAAGGAGAGAGATAGGTGCGAGAGCGTCAGTATTAAGCGGAGGAGAATTAGATAAATAGGAAAAAATTCGGTTAAGGCCAGAAGGAAAGAAA…
PIC50877	HIVMDA	5HG	YPL24	PIC50877_HIVMDA_5HG_YPL24	ACCAGATCTGAGCCTAGGAGCTCTCTGGCTAGCTAAGGAACCCACTGCTTAAGCCTCAATAAAGCTTGCCTTGAGTGCTTCAAGTAGTGTGTGCCTGTCTGTTGTGTGACTCTAGTAACTAGAGATCCCTCAGACCTTTTTAGTCAGTGTAGAAAATCTCTAGCAGTGGCGCCCGAACAGGGACGCGAAAGCGAAAGTAGAACCAGAGGAGCTCTCTCGACGCAGGACTCGGCTTGCTGAAGCGCGCACGGCAAGAGGCGAAGGGCAGCGACTAGTGAGTACGCTAAAATTTTGACTAGCAGAGGCTAGAAGGAGAGAGATAGGTGCGAGAGCGTCAGTATTAAGCGGGGGAGAATTAGATAGATAAGAAAAAATTCAGTTAAGGCCAGGGGGAAAGAA…
PIC50877	HIVMDA	5HG	YPL41	PIC50877_HIVMDA_5HG_YPL41	ACCAGATCTGAGCCTGGGAGCTCTCTGGCTAGCTAGGGAACCCACTGCTTAAGCCTCAATAAAGCTTGCCTTAAGTGCTTCAAGTAGTGTGTGCCCGTCTGTTGTGTGACTCTGGTAACTAGAGATCCCTCAGACCCTTTTAGTCAGTGTGGAAAATCTCTAGCAGTGGCGCCTGAACAGGGACTTGAAAGCGAAAGTAAAACCAGAAAAGCTCTCTCAACGCAGAACTCGGCTTGCTAAAGCGCGCACGGCAAAAGGCAAAAGGCAGCGACTGGTAAGTACGCTGAAATTTTAACTAGCAAAGGCTAAAAGAAGAAAAATGAGTGCAAAAGCGTCAGTATTAAGCGAGGAAAAATTAAATAAATAGAAAAAAATTCGGTTAAGGCCAGGAAAAAAAAA…
PIC50877	HIVMDA	5HG	YQV58	PIC50877_HIVMDA_5HG_YQV58	TGGTAACTAGAGATCCCTCAGACCAGCCTTTTAGAAAACAAAATCCAGACATAGTTATCTATCAATACATGGATGATTTGTATGTAGGATCTGATTTAGAGATAGGACAGCATAGAACAAAAATAGATGAACTGAGACAACATCTGTTGAGGTGGGGATTTGACACACCAGACAAAAAACATCAGAAAGAACCTCCATTCCTTTGGATGGGCTATGAACTCCATCCTGATAAATGGACAGTACAGCCTATAGTGCTGCCAGAAAAAGACAGCTGGACTGTCAATGACATACAGAAATTAGTGGGAAAATTGAACTGGGCAAGCCAGATTTATGCAGGGATTAAAGTAAGGCAACTATGTAAACTCCTTAGGGGAACCAAAGCACTAACAGAAGTAGTAC…
PIC50877	HIVMDA	5HG	YQV60	PIC50877_HIVMDA_5HG_YQV60	ACCAGATCTGAGCCTGGGAGCTCTCTGGCTAGCTAGGAACCCACTGCTTAAGCCTCAATAAAGCTTGCCTTGAGTGCTTCAAGTAGTGTGTGCCCGTCTGTTGTGTGACTCTGGTAACTAGAGATCCCTCAGACCCTTTTAGTCAGTGTGGAAAATCTCTAGCAGTGGCGCCCGAACAGGGACTTGAAAGCGAAAGTAAAACCAGAGGAGCTCTCTCGACGCGGGAGCTAGAACGATTCGCACTTAATCCTGGCCTTTTAGAGACATCAGAGGGCTGTAGACAACCCTCTATTGTGTACATCAAAAGATAGAGATAAAAGACACCAAGGAAGCTTTAGAGAGGATAGAGGAAGAACAAAACAAAAGTAAGAGAAAGGCACAGCAAGCAGCAGCTGACAC…
PIC50877	HIVMDA	5HG	YQV72	PIC50877_HIVMDA_5HG_YQV72	TAGTAACTAGAGATCCCTCAGACCCTTTTAGTCAGTGTAGAAAATCTCTAGCAGTGGCGCCCGAACAGGGACTTGAAAGCGAAAGTAAAACCAGAAGAGCTCTCTCGACGCAGGACTCGGCTTGCTGAAGCGCGCACGGCAAAAGGCGAAGGGCAGCGACTAGTGAGTACGCTAAAATTTTGACTAGCAGAGGCTAGAAGGAGAGAGATAAGTGCGAGAGCGTCAGTATTAAGCGGAGGAGAATTAGATAAATGAGAAAAAATTCAGTTAAGGCCAAGAGGAAAGAAAAAATATAAATTAAAACATATAGTATAGGCAAGCAGGGAGCTAGAACGATTCGCACTTAATCCTGGCCTTTTAGAGACATCAGAGGGCTGTAGACAAATATTAGGACAGCTA…
PIC50877	HIVMDA	5HG	YQV75	PIC50877_HIVMDA_5HG_YQV75	ACCAGATCTGAGCCTAAGAGCTCTCTGGCTAGCTAGGAACCCACTGCTTAAGCCTCAATAAAGCTTGCCTTGAGTGCTTCAAGTAGTGTGTGCCCATCTGTTGTGTGACTCTAGTAACTAGAGATCCCTCAGACCCTTTTAGTCAGTGTAGAAAATCTCTAGCAGTGGCGCCCGAACAGGGACTTGAAAGCGAAAGTAAAACCAGAAGAGCTCTCTCGACGCAGGACTCGGCTTGCTGAAGCGCGCACGGCAAGAGGCGAAAGGCAGCGACTAGTGAGTACGCTAAAATTTTGACTAGCAGAGGCTAGAAGGAGAGAGATAGGTGCGAGAGCGTCAGTATTAAGCAGAGAAGAATTAAATAAATAAGAAAAAATTCAGTTAAGGCCAGAAAGAAAGAAA…
PIC50877	HIVMDA	5HG	YRD27	PIC50877_HIVMDA_5HG_YRD27	ACCAGATCTGAGCCTGGGAGCTCTCTGGCTAGCTAGGGAACCCACTGCTTAAGCCTCAATAAAGCTTGCCTTGAGTGCTTCAAGTAGTGTGTGCCCGTCTGTTGTGTGACTCTGGTAACTAGAGATCCCTCAGACCCTTTTAGTCAGTGTGGAAAATCTCTAGCAGTGGCGCCCGAACAGGGACGCGAAAGCGAAAGTAGAACCAGAGGAGCTCTCTCGACCAAGGAAGCTTTAGAGAGGATAGAGGAAGAACAAAACAAAAGTAAGAAAAAGGCACAGCAAGCAGCAGCTGACACAGGAAACAGCAGCCAAGGGAAAAGCGGCCAAGTCAGCCAAAATTACCCTATAGTGCAGAACCTACAGGGGCAAATGGTACATCAGGCCATATCGCCTAGAACT…
PIC50877	HIVMDA	5HG	YRD38	PIC50877_HIVMDA_5HG_YRD38	ACCAGATCTGAGCCTAGGAGCTCTCTGGCTAGCTAAGGAACCCACTGCTTAAGCCTCAATAAAGCTTGCCTTGAGTGCTTCAAGTAGTGTGTGCCCGTCTGTTGTGTGACTCTGATAACTAGAGATCCCTCAGACCCTTTTAGTCAGTGTAGAAAATCTCTAGCAGTGGCGCCCGAACAGGGACTTGAAAGCGAAAGTAAGACCAGAGGAGCTCTCTCGACGCAGGACTCGGCTTGCTGAAGCGCGCACGGCAAGAGGCGAAGGGCAGCGACTGGTGAGTACGCTAAAATTTTGACTAGCGGAGGCTAGAAGGAGAGAGATAGGTGCGAGAGCGTCAGTATTAAGCGGGGGAGAATTAGATAAATAGGAAAAAATTCGGTTAAGGCCAGGGGGAAAGAA…
PIC50877	HIVMDA	5HG	YRD90	PIC50877_HIVMDA_5HG_YRD90	CCCAGATCTGAGCCTAGGAGCTCTCTGGCTAGCTAAAGAACCCACTGCTTAAGCCTCAATAAAGCTTGCCTTAAGTGCTTCAAGTAGTGTGTGCCCGTCTGTTGTGTGACTCTGGTAACTAGAGATCCCTCAGACCCTTTTAGTCAGTGTAGAAAATCTCTAGCAGTGGCGCCCGAACAGGGACTTAAAAGCGAAAGTAAAACCAGAGGAGCTCTCTCGACGCAGGACTCGGCTTGCTGAAGCGCGCACGGCAAGAGGCGAGGGGCAGCGACTGGTGAGTACGCTAAAATTTTGACTAGCGGAGGCTAGAAGGAGAGAGATAGGTGCGAGAGCGTCAGTATTAAGCAGGGGAGAATTAGATAGATAGGAAAAAATTCGGTTAAGGCCAGGAGGAAAGAA…
PIC50877	HIVMDA	5HG	YRM16	PIC50877_HIVMDA_5HG_YRM16	ACCAGATCTGAGCCTAGGAGCTCTCTGGCTAGCTAAGAACCCACTGCTTAAGCCTCAATAAAGCTTGCCTTAAGTGCTTCAAGTAGTGTGTGCCCGTCTGTTGTGTGACTCTGGTAACTAAAGATCCCTCAGACCCTTTTAGTCAGTGTAGAAAATCTCTAGCAGTGGCGCCCGAACAGGGACTTGAAAGCGAAAGTAAAACCAGAGGAGCTCTCTCGACGCAGGACTCGGCTTGCTGAAGCGCGCACGGCAAGAGGCGAAGGGCAGCGACTAGTGAGTACGCTAAAATTTTGACTAGCAGAGGCTAGAAGGAGAGAGATAGGTGCGAGAGCGTCAGTATTAAGCAGAGGAGAATTAGATAAATAAGAAAAAATTCAGTTAAGGCCAAGAGGAAAGAAA…
PIC50877	HIVMDA	5HG	YRM27	PIC50877_HIVMDA_5HG_YRM27	AACCAGATCTGAGCCTGGGAGCTCTCTGGCTAGCTAGGAACCCACTGCTTAAGCCTCAATAAAGCTTGCCTTGAGTGCTTCAAGTAGTGTGTGCCCGTCTGTTGTGTGACTCTAAGATTTAAATACCATGCTAAACACAGTAGGGGGACATCAAGCAGCCATGCAAATGTTAAAAGAGACCATTAATGAGGAAGCTGCAGAATGGGATAGATTGCATCCAGTGCATGCAGGGCCTATTGCACCAGGCCAAATGAGAGAACCAAGGGGAAGTGACATAGCAGGAACTACTAGTACCCTTCAGGAACAAATAGGATGGATGACAAATAATCCACCTATCCCAGTAGGAGAAATCTATAAAAGATGGATAATCCTAGGGTTAAATAAAATAGTAAGAATGTA…
PIC50877	HIVMDA	5HG	YRM65	PIC50877_HIVMDA_5HG_YRM65	ACCAGATTTGAGCCTAGGAGCTCTCTGGCTAGCTAAAGAACCCACTGCTTAAGCCTCAATAAAGCTTGCCTTAAGTGCTTCAAGTAGTGTGTGCCCGTCTGTTGTGTGACTCTAGTAACTAGAGATCCCTCAGACCCTTTTAGTCAGTGTAGAAAATCTCTAGCAGTGGCGCCCGAACAGAGACTTGAAAGCGAAAGTAAAACCAGAGGAGCTCTCTCGACGCAGGACTCGGCTTGCTGAAGCGCGCACGGCAAGAGGCGAAAGGCAGCGACTAGTGAGTACGCTGAAATTTTGACTAGCAGAGGCTAGAAGGAGAGAGATAGGTGCGAGAGCGTCAGTATTAAGCGGAGGAGAATTAGATAGATAGGAAAAAATTCGGTTAAGGCCAGGAAGAAAGAA…
PIC50877	HIVMDA	5HG	YRM91	PIC50877_HIVMDA_5HG_YRM91	ACCAGATCTGAGCCTAGGAGCTCTCTGGCTAGCTAAGGAACCCACTGCTTAAGCCTCAATAAAGCTTGCCTTGAGTGCTTCAAGTAGTGTGTGCCCGTCTGTTGTGTGACTCTGGTAACTAGAGATCCCTCAGACCCTTTTAGTCAGTGTAGAAAATCTCTAGCAGTGGCGCCCGAACAGGGACTTAAAAGCGAAAGTAAGACCAGAGGAGCTCTCTCGACGCAGGACTCGGCTTGCTGAAGCGCGCACGGCAAGAGGCGAGGGGCAGCGACTGGTGAGTACGCTGAAATTTTGACTAGCGGAGGCTAGAAGGAGAGAGATAGGTGCGAGAGCGTCAGTATTAAGCGGAGGAGAATTAGATAAATGGGAAAAAATTCGGTTAAGGCCAGGGGGAAAGAA…
PIC67505	HIVMDA	5HG	YMG70	PIC67505_HIVMDA_5HG_YMG70	ACCAGATCTGAGCCTAGGAGCTCTCTGGCTGACTAAGGAACCCACTGCTTAAGCCTCAATAAAGCTTGCCTTGAGTGCTTCAAGTAGTGTGTGCCCGTCTGTTGTGTGACTCTGGTAACTAGAGATCCCTCAGACCAATTTAGTCAGGGTGGAAAATCTCTAGCAGTGGCGCCCGAACAGGGACTTGAAAGCGAAAGTAAGACCAGAGAAGATCTCTTGACGCAGGACTCGGCTTGCTGAAGCGCGCACAGCAAGAGGCGAAGGGCGGCGAACGGTGAGTACGCCAAAATTTTGACTAGCGGAGGCTAGAAGGAGAAAGATAGGTGCGAGAGCGTCGGTATTAAGCGGAGGAAAATTAGATAAATAGGAGAAAATTCAGTTACGGCCAGGAGGAAAGAA…
PIC67505	HIVMDA	5HG	YOZ35	PIC67505_HIVMDA_5HG_YOZ35	ACCAGATCTGAGCCTAGGAGCTCTCTGGCTGACTAAAGAACCCACTGCTTAAGCCTCAATAAAGCTTGCCTTAAGTGCTTCAAGTAGTGTGTGCCCGTCTGTTGTGTGACTCTAGTAACTAGAGATCCCTCAGACCAATTTAGTCAAAGTAGAAAATCTCTAGCAGTGGCGCCCGAACAGGGACTTGAAAGCGAAAGTAAGACCAGAGAAGATCTCTTGACGCAGGACTCGGCTTGCTGAAGCGCGCACAGCAAGAGGCGAGGGGCGGCGAACGGTGAGTACGCCAAAATTTTGACTAGCGGAGGCTAGAAGGAGAAAGATAGGTGCGAGAGCGTCGGTATTAAGCAGGGGAAAATTAGATAAATAGGAGAAAATTCGGTTACGGCCAGGGGGAAAGAA…
PIC67505	HIVMDA	5HG	YOZ47	PIC67505_HIVMDA_5HG_YOZ47	ACCAGATCTGAGCCTAGGAGCTCTCTGGCTGACTAGAGAACCCACTGCTTAAGCCTCAATAAAGCTTGCCTTGAGTGCTTCAAGTAGTGTGTGCCCGTCTGTTGTGTGACTCTAGTAACTAGAGATCCCTCAGACCAATTTAGTCAAAGTAGAAAATCTCTAGCAGTGGCGCCCGAACAGGGACTTGAAAGCGAAAGTAAGACCAGAGAAGATCTCTTGACGCAGGACTCGGCTTGCTGAAGCGCGCACAGCAAGAGGCGAGGGGCGGCGAACGGTGAGTACGCCAAAATTTTGACTAGCAGAGACTAGAAAGAGAAAGATAGGTGCGAGAGCGTCAGTATTAAGCGGAGGAAAATTAAATAAATAGGAGAAAATTCGGTTACGGCCAGAAGGAAAGAA…
PIC67505	HIVMDA	5HG	YOZ55	PIC67505_HIVMDA_5HG_YOZ55	ACCAGATCTGAGCCTGGGAGCTCTCTGGCTGACTAGGGAACCCACTGCTTAAGCCTCAATAAAGCTTGCCTTGAGTGCTTTTAGTAGCACGAGAAAAGGAGAAGCCATGCATGGACAAGTAGACTGTAGTCCAGGAATATGGCAGCTAGATTGTACACATCTAGCAGGAAAGATTATCCTGGTAGCAGTTCATGTCGCCAGTGGATATATGGAAGCAGAAGTTATCCCAGCAGAGACAGGGCAAGAAACAGCATACTTTATTTTAAAACTAGCAGGAAGATGGCCAGTAAAAACAATACATACAGATAATGGCCCCAATTTTATCAGTGCTACAGTCAAGGCCGCCTGTTGGTGGGCAGGGATTAAGCAGGAATTTGGAATTCCCTACAATCCCCAAAG…
PIC67505	HIVMDA	5HG	YOZ64	PIC67505_HIVMDA_5HG_YOZ64	ACCAGATCTGAGCCTAAGAGCTCTCTGGCTGACTAAGGAACCCACTGCTTAAGCCTCAATAAAGCTTGCCTTAAGTGCTTCAAGTAGTGTGTGCCCGTCTGTTGTGTGACTCTGGTAACTAGAGATCCCTCAGACCAATTTAGTCAGTGTAGAAAATCTCTAGCAGTGGCGCCTGAACAGGGACTTGAAAGCGAAAGTAAGACCAGAGAAGATCTCTTGACGCAGGACTCGGCTTGCTGAAGCGCGCACAGCAAGAGGCGAGGGGCGGCGAACGGTGAGTACGCCAAAATTTTGACTAGCGGAGGCTAGAAGGAGAGAGATAGGTGCGAGAGCGTCGGTATTAAGCGGAGGAAAATTAGATAAATAGGAGAAAATTCAGTTACGGCCAGGGGGAAAAAA…
PIC67505	HIVMDA	5HG	YOZ90	PIC67505_HIVMDA_5HG_YOZ90	ACCAGATCTGAGCCTAGGAGCTCTCTGGCTGACTAAGGAACCCACTGCTTAAGCCTCAATAAAGCTTGCCTTAAGTGCTTCAAGTAGTGTGTGCCCGTCTGTTGTGTGACTCTAGTAACTAGAGATCCCTCAGACCAATTTAGTCAAGGTAGAAAATCTCTAGCAGTGGCGCCCGAACAGGGACTTGAAAGCGAAAGTAAGACCAGAGAAGATCTCTTGACGCAGGACTCGGCTTGCTGAAGCGCGCACAGCAAGAGGCGAGGGGCGGCGAACGGTGAGTACGCCAAAATTTTGACTAGCGGAGGCTAGAAGGAGAGAGATAGGTGCGAGAGCGTCGGTATTAAGCGGGGGAAAATTAGATAAATAGGAGAAAATTCGGTTACGGCCAGGGGGAAAGAA…
PIC67505	HIVMDA	5HG	YPY25	PIC67505_HIVMDA_5HG_YPY25	AACCAGATCTGAGCCTAGGAGCTCTCTGGCTGACTAAGGAACCCACTGCTTAAGCCTCAATAAAGCTTGCCTTGAGTACTTCAAGTAGTGTGTGCCCGTCTGTTGTGTGACTCTAGTAACTAGAGATCCCTCAGACCAATTTAGTCAAAGTAGAAAATCTCTAGCAGTGGCGCCCGAACAGGGACTTGAAAGCGAAAGTAAGACCAGAGAAGATCTCTTAACGCAGGACTCGGCTTGCTGAAGCGCGCACAGCAAGAGGCGAGGGGCGGCGAACGGTGAGTACGCCAAAATTTTGACTAGCAGAGGCTAGAAGGAGAAAGATAGGTGCGAGAGCGTCGGTATTAAGCAGGGGAAAATTAGATAAATAGGAGAAAATTCGGTTACGGCCAGAGGGAAAGA…
PIC67505	HIVMDA	5HG	YPY26	PIC67505_HIVMDA_5HG_YPY26	ACCAGATCTGAGCCTAGGAGCTCTCTGGCTGACTAAGGAACCCACTGCTTAAGCCTCAATAAAGCTTGCCTTGAGTGCTTCAAGTAGTGTGTGCCCGTCTGTTGTGTGACTCTGGTAACTAGAGATCCCTCAGACCAATTTAGTCAAGGTAGAAAATCTCTAGCAGTGGCGCCCGAACAGGGACTTGAAAGCGAAAGTAAGACCAGAGAAGATCTCTTGACGCAGGACTCGGCTTGCTGAAGCGCGCACAGCAAGAGGCGAGGGGCGGCGAACGGTGAGTACGCCAAAATTTTGACTAGCGGAGGCTAGAAGGAGAAAGATAGGTGCGAGAGCGTCGGTATTAAGCGGAGGAAAATTAGATAAATAGGAGAAAATTCGGTTACGGCCAGAAGGAAAGAA…
PIC67505	HIVMDA	5HG	YPY32	PIC67505_HIVMDA_5HG_YPY32	ACCAGATCTGAGCCTAGGAGCTCTCTGGCTGACTAAGGAACCCACTGCTTAAGCCTCAATAAAGCTTGCCTTGAGTGCTTCAAGTAGTGTGTGCCCGTCTGTTGTGTGACTCTGGTAACTAGAGATCCCTCAGACCAATTTAGTCAGTGTAGAAAATCTCTAGCAGTGGCGCCCGAACAGGGACTTGAAAGCGAAAGTAAGACCAGAGAAGATCTCTTGACGCAGGACTCGGCTTGCTGAAGCGCGCACAGCAAGAGGCGAGGGGCGGCGAACGGTGAGTACGCCAAAATTTTGACTAGCGGAGGCTAGAAGGAGAGAGATAGGTGCGAGAGCGTCGGTATTAAGCGGGGGAAAATTAGATAAATGGGAGAAAATTCGGTTACGGCCAGGAGGAAAGAA…
PIC67505	HIVMDA	5HG	YPY45	PIC67505_HIVMDA_5HG_YPY45	ACCAGATCTGAGCCTGGGAGCTCTCTGGCTGACTAGGGAACCCACTGCTTAAGCCTCAATAAAGCTTGCCTTGAGTGCTTCAAGTAGTGTGTGCCCGTCTGTTGTGTGACTCTGGTAACTAGAGATCCCTCAGACCAATTTAGTCAGGGTGGAAAATCTCTAGCAGTGGCGCCCGAACAGGGACTTGAAAGCGAAAGTAAGACCAGAGAAGATCTCTTGACGCAGGACTCGGCTTGCTGAAGCGCGCACAGCAAGAGGCGAGGGGCGGCGAACGGTGAGTACGCCAAAATTTTGACTAGCGGAGGCTAGAAGGAGAAAGATGGGTGCGAGAGCGTCGGTATTAAGCGGGGGAAAATTAGATAAATGGGAGAAAATTCGGTTACGGCCAGGGGGAAAGAA…
PIC67505	HIVMDA	5HG	YQK08	PIC67505_HIVMDA_5HG_YQK08	ACCAGATCTGAGCCTAGGAGCTCTCTAGCTGACTAGAGAACCCACTGCTTAAGCCTCAATAAAGCTTGCCTTGAGTGCTTCAAGTAGTGTGTGCCCGTCTGTTGTGTGACTCTAGTAACTAAAGATCCCTCAGACCAATTTAGTCAGAGTAGAAAATCTATAAATAAAAAATTAAAGAAAATTATAAGACAAGTAAAAGATCAGGCTGAACATCTTAAGACAGCAGTACAAATGGCAGTATTCATCCACAATTTTAAAAGAAAAGGGGGGATTGGGGGGTACAGTGCAGGGGAAAGAATAATAGACATAATAGCATCAGACATACAAACTAAAGAACTACAAAAACAAATTACAAAAATTCAAAATTTTCAGGTTTATTACAAGGACAGCAGAGATCCA…
PIC67505	HIVMDA	5HG	YQK36	PIC67505_HIVMDA_5HG_YQK36	ACCAGATCTGAGCCTAAGAGCTCTCTGGCTGACTAAAGAACCCACTGCTTAAGCCTCAATAAAGCTTGCCTTGAGTGCTTCAAGTAGTGTGTGCCCGTCTGTTGTGTGACTCTAGTAACTAAAGATCCCTCAGACCAATTTAGTCAAAGTAGAAAATCTCTAGCAGTGGCGCCCGAACAGGGACTTGAAAGCGAAAGTAAGACCAGAGAAGATCTCTTGACGCAGGACTCGGCTTGCTGAAGCGCGCACAGCAAGAGGCGAGGGGCGGCGAACGGTGAGTACGCCAAAATTTTGACTAGCAGAGGCTAGAAAGAGAAAGATAGGTGCGAAAGCGTCAGTATTAAGCGGGGGAAAATTAGATAAATAGGAGAAAATTCGGTTACGGCCAGGAGGAAAGAA…
PIC67505	HIVMDA	5HG	YQK37	PIC67505_HIVMDA_5HG_YQK37	TGGTAACTAAAGATCCCTCAGACCAATTTAGTCAAGGTAGAAAATCTCTAGCAGTGGCGCCCGAACAGGGACTTGAAAGCGAAAGTAAGACCAGAGAAGATCTCTTGACGCAGGACTCGGCTTGCTGAAGCGCGCACAGCAAGAGGCGAGGGGCGGCGAACGGTGAGTACGCCAAAATTTTGACTAGCGGAGGCTAGAAGGAGAAAGATAGGTGCGAGAGCGTCGGTATTAAGCAGGGGAAAATTAGATAAATAGGAGAAAATTCGGTTACGGCCAAGAGGAAAGAAACAATATAAATTAAAACATATAGTATAGGCAAGCAGGGAGCTAGAACGATTTGCAGTTAACCCTGGCCTTTTAGAAACAGCAGAAGGTTGTAGACAAATACTAGTACAGCTA…
PIC67505	HIVMDA	5HG	YQK46	PIC67505_HIVMDA_5HG_YQK46	ACCAGATCTGAGCCTGGGAGCTCTCTGGCTGACTAGGGAACCCACTGCTTAAGCCTCAATAAAGCTTGCCTTGAGTGCTTCAAGTAGTGTGTGCCCGTCTGTTGTGTGACTCTGGTAACTAGAGATCCCTCAGACCAATTTAGTCAGTGTAGAAAATCTCTAGCAGTGGCGCCCGAACAGGGACTTGAAAGCGAAAGTAAGACCAGAGAAGATCTCTTGACGCAGGACTCGGCTTGCTGAAGCGCGCACAGCAAGAGGCGAGGGGCGGCGAACGGTGAGTACGCCAAAATTTTGACTAGCGGAGGCTAGAAGGAGAAAGATGGGTACGAGAGCGTCGGTATTAAGCGGGGGAAAATTAGATAAATGGGAGAAAATTCGGTTACGGCCAGGGGGAAAGAA…
PIC67505	HIVMDA	5HG	YQK75	PIC67505_HIVMDA_5HG_YQK75	ACCAGATCTGAGCCTAGGAGCTCTCTGGCTGACTAGGGAACCCACTGCTTAAGCCTCAATAAAGCTTGCCTTGAGTGCTTCAAGTAGTGTGTGCCCGTCTGTTGTGTGACTCTGGTAACTAGAGATCCCTCAGACCAATTTAGTCAGTGTAGAAAATCTCTAGCAGTGGCGCCCGAACAGGGACTTGAAAGCGAAAGTAAGACCAGAGAAGATCTCTTGACGCAGGACTCGGCTTGCTGAAGCGCGCACAGCAAGAGGCGAGGGGCGGCGAACGGTGAGTACGCCAAAATTTTGACTAGCGGAGGCTAGAAGGAGAGAGATAGGTGCGAGAGCGTCGGTATTAAGCGGGGGAAAATTAGATAAATGGGAGAAAATTCGGTTACGGCCAGGGGGAAAGAA…
PIC67505	HIVMDA	5HG	YQK78	PIC67505_HIVMDA_5HG_YQK78	ACCAGATCTGAGCCTAGGAGCTCTCTGGCTGACTAAGGAACCCACTGCTTAAGCCTCAATAAAGCTTGCCTTAAGTGCTTCAAGTAATGTGTGCCCGTCTGTTGTGTGACTCTGGTAACTAAAGATCCCTCAGACCAATTTAGTCAAAGTAGAAAATCTCTAGCAGTGGCGCCTGAACAGGGACTTGAAAGCGAAAGTAAGACCAGAGAAGATCTCTTGACGCAGGACTCGGCTTGCTGAAGCGCGCACAGCAAGAGGCGAGGGGCGGCGAACGGTGAGTACGCCAAAATTTTGACTAGCGGAGGCTAGAAGGAGAAAGATAGGTGCGAGAGCGTCGGTATTAAGCGGGGGAAAATTAGATAAATAGGAGAAAATTCGGTTACGGCCAGGAGGAAAGAA…
PIC67505	HIVMDA	5HG	YQK84	PIC67505_HIVMDA_5HG_YQK84	ACCAGATCTGAGCCTGGGAGCTCTCTGGCTGACTAGGGAACCCACTGCTTAAGCCTCAATAAAGCTTGCCTTGAGTGCTTCAAGTAGTGTGTGCCCGTCTGTTGTGTGACTCTGGTAACTAGAGATCCCTCAGACCAAGGAAGCTTTAGATAAGATAGAGGAAGAGCAAAACAAAAGTAAGAAAAAGACACAGCAAGCAGCAGCAGCAGCTGACTCAGAAAACAGAAACCAGGTCAGCCAAAATTACCCTATAGTGCAGAACCTACAGGGGCAAATGGTACATCAGGCCATATCACCTAGAACTTTAAATGCATGGGTAAAAGTAGTAGAAGAAAAGGCCTTTAGCCCAGAAGTGATACCCATGTTTACAGCATTATCAGAAGGAGCCACCCCACAAGA…
PIC67505	HIVMDA	5HG	YQO36	PIC67505_HIVMDA_5HG_YQO36	TGGTAACTAGAGATCCCTCAGACCAATTTAGTCAGTGTAGAAAATCTCTAGCAGTGGCGCCCGAACAGGGACTTGAAAGCGAAAGTAAGACCAGAGAAGATCTCTTGACGCAGGACTCGGCTTGCTGAAGCGCGCACAGCAAGAGGCGAGGGGCGGCGAACGGTGAGTACGCCAAAATTTTGACTAGCGGAGGCTAGAAGGAGAAAGATGGGTACGAGAGCGTCGGTATTAAGCGGGGGAAAATTAGATAAATGGGAGAAAATTCGGTTACGGCCAGGGGGAAAGAAACAATATAAATTAAAACATATAGTATGGGCAAGCAGGGAGCTAGAACGATTTGCAGTTAACCCTGGCCTTTTAGAAACAGCAGAAGGTTGTAGACAAATACTAGTACAGCTA…
PIC67505	HIVMDA	5HG	YQP07	PIC67505_HIVMDA_5HG_YQP07	ACCAGATCTGAGCCTAGGAGCTCTCTGGCTGACTAAAGAACCCACTGCTTAAGCCTCAATAAAGCTTGCCTTAAGTGCTTCAAGTAGTGTGTGCCCGTCTGTTGTGTGACTCTGGTAACTAAAGATCCCTCAGACCAATTTAGTCAAGGTAGAAAATCTCTAGCAGTGGCGCCCGAACAGGGACTTGAAAGCGAAAGTAAGACCAGAGAAGATCTCTTGACGCAGGACTCGGCTTGCTGAAGCGCGCACAGCAAGAGGCGAGGGGCGGCGAACGGTGAGTACGCCAAAATTTTGACTAGCGGAGGCTAGAAGGAGAAAGATAGGTGCGAGAGCGTCGGTATTAAGCAGGGGAAAATTAGATAAATAGGAGAAAATTCGGTTACGGCCAAGAGGAAAGAA…
PIC67505	HIVMDA	5HG	YQP38	PIC67505_HIVMDA_5HG_YQP38	TGGTAACTAGAGATCCCTCAGACCAATTTAGTCAGGGTGGAAAATCTCTAGCAGTGGCGCCCGAACAGGGACCTTTAGATAAAGAGTTTAGGAAGTATACTGCATTCACAATACCTAGTATAAACAATGAAACACCAGGGATTAGATATCAGTACAATGTGCTTCCACAGGGATGGAAAGGATCACCAGCAATATTCCAGAGCAGCATGACAAAAATCTTAGAGCCTTTTAGAAAACAAAATCCAGATGTAGTGATCTACCAATACATGGATGATCTGTATGTAGGATCTGACTTAGAAATAGAGAAGCATAGAACAAAAATAGAGGAACTGAGAGAACATCTGTTGAGGTGGGGGTTTACCACACCAGACAAAAAACATCAGAAAGAACCTCCATTTC…
PIC67505	HIVMDA	5HG	YQP39	PIC67505_HIVMDA_5HG_YQP39	ACCAGATCTGAGCCTGGGAGCTCTCTGGCTGACTAGGGAACCCACTGCTTAAGCCTCAATAAAGCTTGCCTTGAGTGCTTCAAGTAGTGTGTGCCCGTCTGTTGTGTGACTCTAACAGGAGAAGCCATGCATGGACAAGTAGACTGTAGTCCAGGAATATGGCAGCTAGATTGTACACATCTAGAAGGAAAGATTATCCTGGTAGCAGTTCATGTAGCCAGTGGATATATGGACGCAGCAGTTATCCCAGCAGAGACAGGGCAAGAAACAGCATACTTTATTTTAAAACTAGCAGGAAGATGGCCAGTAAAAACAATACATACAGATAATGGCCCCAATTTTATCAGTGCTACAGTCAAGGCCGCCTGTTGGTGGGCAGGGATTAAGCAGGAATTTGGA…
PIC67505	HIVMDA	5HG	YQP74	PIC67505_HIVMDA_5HG_YQP74	ACCAGATCTGAGCCTGGGAGCTCTCTGGCTGACTAGGGAACCCACTGCTTAAGCCTCAATAAAGCTTGCCTTGAGTGCTTCAAGTAGTGTGTGCCCGTCTGTTGTGTGACTCTGGTAACTAGAGATCCCTCAGACCAATTTAGTCAGGGTGGAAAATCTCTAGCAGTGGCGCCCGAACAGGGACTTGAAAGCGAAAGTAAGACCAGAGAAGATCTCTTGACGCAGGACTCGGCTTGCTGAAGCGCGCACAGCAAGAGGCGAGGGGCGGCGAACGGTGAGTACGCCAAAATTTTGACTAGCGGAGGCTAGAAGGAGAAAGATGGGTGCGAGAGTGTCGGTATTAAGCGGGGGAAAATTAGATAAATGGGAGAAAATTCGGTTACGGCCAGGGGGAAAGAA…
PIC67505	HIVMDA	5HG	ZGN67	PIC67505_HIVMDA_5HG_ZGN67	ACCAGATCTGAGCCTAGGAGCTCTCTAGCTGACTAGAGAACCCACTGCTTAAGCCTCAATAAAGCTTGCCTTGAGTGCTTCAAGTAGTGTGTGCCCGTCTGTTGTGTGACTCTGGTAACTAGAGATCCCTCAGACCAATTTAGTCAGTGTAGAAAATCTCTAGCAGTGGCGCCCGAACAGGGACTTGAAAGCGAAAGTAAGACCAGAGAAGATCTCTTGACGCAGGACTCGGCTTGCTGAAGCGCGCACAGCAAGAGGCGAGGGGCGGCGAACGGTGAGTACGCCAAAATTTTGACTAGCGGAGGCTAGAAGGAGAGAGATAGGTGCGAGAGCGTCGGTATTAAGCGGGGGAAAATTAGATAAATGGGAGAAAATTCGGTTACGGCCAGGGGGAAAGAA…
PIC67505	HIVMDA	5HG	ZHN23	PIC67505_HIVMDA_5HG_ZHN23	ACCAGATCTAAGCCTAGGAGCTCTCTGGCTGACTAAAGAACCCACTGCTTAAGCCTCAATAAAGCTTGCCTTAAGTGCTTCAAGTAGTATGTGCCCGTCTGTTGTGTGACTCTAGTAACTAGAGATCCCTCAGACCAATTTAGTCAAAGTAAAAAATCTCTAGCAGTGGCGCCCGAACAAGGACTTAAAAGCGAAAGTAAGACCAGAGAAGATCTCTTGACGCAAGACTCGGCTTGCTGAAGCGCGCACAGCAAGAGGCGAGAGGCGGCGAACGGTGAGTACGCCAAAATTTTGACTAGCAGAGGCTAGAAAGAGAAAGATAGGTGCGAGAGCGTCAGTATTAAGCAAGGAAAAATTAAATAAATAGAAGAAAATTCAGTTACGGCCAGGAGGAAAGAA…
PIC67505	HIVMDA	5HG	ZHN55	PIC67505_HIVMDA_5HG_ZHN55	TGGTAACTAGAGATCCCTCAGACCAATTTAGTCAGTGTAGAAAATCTCTAGCAGTGGCGCCCGAACAGGGACTTGAAAGCGAAAGTAAGACCAGAGAAGATCTCTTGACGCAGGACTCGGCTTGCTGAAGCGCGCACAGCAAGAGGCGAGAGGCGGCGAACGGTGAGTACGCCAAAATTTTGACTAGCGGAGGCTAGAAGGAGAGAGATAGGTGCGAGAGCGTCGGTATTAAGCGGGGGAAAATTAGATAAATAGGAGAAAATTCAGTTACGGCCAGGGGGAAAGAAACAATATAAATTAAAACATATAGTATGGGCAAGCAGAGAGCTAGAACGATTTGCAGTTAACCCTGGCCTTTTAGAAACAGCAGAAGGTTGTAGACAAATACTAGTACAGCTA…
PIC67505	HIVMDA	5HG	ZHN58	PIC67505_HIVMDA_5HG_ZHN58	ACCAGATCTGAGCCTGGGAGCTCAGGCGAGGGGCGGCGAACGGTGAGTACGCCAAAATTTTGACTAGCGGAGGCTAGAAGGAGAGAGATGGGTGCGAGAGCGTCGGTATTAAGCGGGGGAAAATTAGATAAATGGGAGAAAATTCGGTTACGGCCAGGGGGAAAGAAACAATATAAATTAAAACATATAGTATGGGCAAGCAGGGAGCTAGAACGATTTGCAGTTAACCCTGGCCTTTTAGAAACAGCAGAAGGTTGTAGACAAATACTAGTACAGCTACAACCATCCCTTCAGACAGGATCAGAAGAACTTAAATCATTATATAATACAGTAGCAGTCCTCTATTGTGTACATCAAAACATAGATGTAAGAGACACCAAGGAAGCTTTAGATAAGATA…
PIC67505	HIVMDA	5HG	ZHO08	PIC67505_HIVMDA_5HG_ZHO08	TAGTAACTAAAGATCCCTCAGACCAATTTAGTCAAAGTAGAAAATCTCTAGCAGTAACAAAGACTCTCTCCTTGACCAAACCTTACTCAGCCTCCTCTTAGCCCTCTTCTTCACTAGGGCTCAGCCCTGGCTCCTGTCCTGCCTTTGGCCTGCCCATCCCAGTTTTAGCAAGAATCCTGCCAAATCAGTTTAGGTTGGAGTCCTCCACTCTTGATATCTCCTGAACCCCTTCATCCCTTACCGTCGATGTATAAGAATTTGACTTGTGCCTCTAGCAAAAATCCTGTTAGCTCAGTTTAGCAAGAATGTCCCGACCCTTGATGTCTCCTCTTAGGAATTTTCCATCCGCTGACCCCTTCACTCTGCTCATTGGCTATAAATCCCCAACTGGCTTTTCTT…
PIC67505	HIVMDA	5HG	ZHO34	PIC67505_HIVMDA_5HG_ZHO34	ACCAGATCTGAGCCTGGGAGCTCTCTGGCTGACTAGGGAACCCACTGCTTAAGCCTCAATAAAGCTTGCCTTGAGTGCTTCAAGTAGTGTGTGCCCGTCTGTTGTGTGACTCTGGTAACTAGAGATCCCTCAGACCATCTAGTTAAAAGGAGAAGCCATGCATGGACAAGTAGACTGTAGTCCAGGAATATGGCAGCTAGATTGTACACATCTAGAAGGAAAGATTATCCTGGTAGCAGTTCATGTAGCCAGTGGATATATGGAAGCAGAAGTTATCCCAGCAGAGACAGGGCAAGAAACAGCATACTTTATTTTAAAACTAGCAGGAAGATGGCCAGTAAAAACAATACATACAGATAATGGCCCCAATTTTATCAGTGCTACAGTCAAGGCCGCCTG…
PIC67505	HIVMDA	5HG	ZHO50	PIC67505_HIVMDA_5HG_ZHO50	ACCAGATCTGAGCCTAGGAGCTCTCTGGCTGACTAAGGAACCCACTGCTTAAGCCTCAATAAAGCTTGCCTTGAGTGCTTCAAGTAGTGTGTGCCCGTCTGTTGTGTGACTCTAGTAACTAGAGATCCCTCAGACCAATTTAGTCAAGGTAGAAAATCTCTAGCAGTGGCGCCCGAACAGAGACTTGAAAGCGAAAGTAAGACCAGAGAAGATCTCTTGACGCAGGACTCGGCTTGCTGAAGCGCGCACAGCAAGAGGCGAAAGGCGGCGAACGGTGAGTACGCCAAAATTTTGACTAGCAGAGGCTAGAAAGAGAAAGATAGGTGCGAGAGCGTCGGTATTAAGCGGAGGAAAATTAGATAAATAGGAGAAAATTCAGTTACGGCCAGGAAGAAAGAA…
PIC67505	HIVMDA	5HG	ZHO62	PIC67505_HIVMDA_5HG_ZHO62	ACCAGATCTGAGCCTGGGAGCTCTCTGGCTGACTAGGGAACCCACTGCTTAAGCCTCAATAAAGCTTGCCTTGAGTGCTTCAAGTAGTGTGTGCCCGTCTGTTGTGTGACTCTGGTAACTAGAGATCCCTCAGACCAATTTAGTCAGGGTGGAAAATCTCTAGCAGTGGCGCCCGAACAGGGACTTGAAAGCGAAAGTAAGACCAGAGAAGATCTCTTGACGCAGGACTCGGCTTGCTGAAGCGCGCACAGCAAGAGGCGAGGGGCGGCGAACGGTGAGTACGCCAAAATTTTGACTAGCGGAGGCTAGAAGGAGAAAGATGGGTGCGAGAGCGTCGGTATTAAGCGGGGGAAAATTAGATAAATGGGAGAAAATTCGGTTACGGCCAGGGGGAAAGAA…
PIC67505	HIVMDA	5HG	ZHO92	PIC67505_HIVMDA_5HG_ZHO92	ACCAGATCTGAGCCTGGGAGCTCTCTGGCTGACTAGGGAACCCACTGCTTAAGCCTCAATAAAGCTTGCCTTGAGTGCTTCAAGTAGTGTGTGCCCGTCTGTTGTGTGACTCTGGTAACTAGAGATCCCTCAGACCAATTTAGTCAGGGTGGAAAATCTCTAGCAAGGCCAGTGGTCCTATCAAATTTATCAAGAGCCATTTAAAAATCTGAAAACAGGAAAGTATGCAAGAATGAGGGGTGCCCACACTAATGATGTAAAACAATTAACAGAGGCAGTGCAAAAAAATAGCAACAGAAAGCATAGTAATATGGGGAAAGACCCCTAAATTTAAACTACCCATTCAAAAGGAAACATGGGAAGCATGGTGGACAGAGTATTGGCAAGCCACCTGGATTC…
STAR10	HIVMDA	NFLG	XFR06	STAR10_HIVMDA_NFLG_XFR06	GACCAGATCCGAKCCTGGGAGCTCTCTGGCTAGCTAGGGAACCCACTGCTTAAGCCTCAATAAAGCTTGCCTGAGTGCTTTAAGTAGTGTGTGCCCGTCTGTTGTGTGACTCTGGTAACTAGAGATCCCTCAGACACTTTTAGTCAGTGTGGAAAATCTCTAGCAGTGGCGCCTTGTACAGAAATGGAAAAGGAAGGGAAAATTTCAAAAATTGGGCCTGAAAATCCATATAATACTCCAGTATTTGCCATAAAGAAAAAAGACAGTACTAAATGGAGAAAATTAGTAGATTTCAGAGAACTTAATAAGAGAACCCAAGACTTTTGGGAAGTTCAATTAGGAATACCACATCCCGCAGGGTTAAAAAAGAAAAAATCAGTAACAGTACTAGATGTGGGT…
STAR10	HIVMDA	NFLG	XHN16	STAR10_HIVMDA_NFLG_XHN16	ACCAGATCCGAGCCTAGGAGCTCTCTGGCTAGCTAAGGAACCCACTGCTTAAGCCTCAATAAAGCTTGCCTGAGTGCTTTAAGTAGTGTGTGCCCGTCTGTTGTGTGACTCTGGTAACTAGAGATCCCTCAGACACTTTTAGTCAGTGTGGAAAATCTCTAGCAGTGGCGCCCGAACAGGGACCAGAAAGCGAAAGAGAAACCAGAGGAGCTCTCTCGACGCAGGACTCGGCTTGCTGAAGCGCGCGCAGCAAGAGGCGAGGGGCGGCGACTGGTGAGTACGCCAAATTTTTGACTAGCGGAGGCTAGAAGGAGAGAGATGGGTGCGAGAGCGTCAGTATTAAGCGGGGGAGAATTAGATAGATGGGAAAAAATTCGGTTAAGGCCAATAGGAAAGAAA…
STAR10	HIVMDA	NFLG	XHN25	STAR10_HIVMDA_NFLG_XHN25	ACCAGATCCGAGCCTAGGAGCTCTCTGGCTAGCTAGAGAACCCACTGCTTAAGCCTCAATAAAGCTTGCCTGAGTGCTTTAAGTAGTGTGTGCCCGTCTGTTGTGTGACTCTGGTAACTAGAGATCCCTCAGACACTTTTAGTCAGTGTAGAAAATCTCTAGCAGTGGCGCCCGAACAAGGACCAGAAAGCGAAAGAGAAACCAGAGGAGCTCTCTCGACGCAGGACTCGGCTTGCTGAAGCGCGCGCAGCAAGAGGCGAGAGGCGGCGACTGGTGAGTACGCCAAATTTTTGACTAGCAGAGGCTAGAAGGAGAGAGATAGGTGCGAGAGCGTCAGTATTAAGCGAGGGAGAATTAGATAGATAGGAAAAAATTCGGTTAAGGCCAATAAGAAAGAAA…
STAR10	HIVMDA	NFLG	XHN52	STAR10_HIVMDA_NFLG_XHN52	TGGTAACTAGAGATCCCTCAGACACTTTTAGTCAGTGTGGAAAATCTCTAGCAGTGGCGCCCGAACAGGGACTTCCAGACATAGTTATCTATCAATACATGGATGATTTGTATGTAGGATCTGACTTAGAGATAGGGCAGCATAGAGCAAAAATAGAGGAACTGAGACAACATCTGTTGAGGTGGGGATTTACCACACCAGACAAAAAACATCAGAAAGAACCTCCATTCCTTTGGATGGGTTATGAACTCCATCCTGATAAATGGACAGTACAGCCTATAGAACTGCCAGAAAAAGATAGCTGGACTGTCAATGACATACAGAAGTTAGTGGGAAAATTGAATTGGGCAAGTCAGATTTATCCAGGGATTAAAGTGAGACAATTATGTAAACTCCTTA…
STAR10	HIVMDA	NFLG	XHN62	STAR10_HIVMDA_NFLG_XHN62	ACCAGATCCGAGCCTGGGAGCTCTCTGGCTAGCTAGGGAACCCACTGCTTAAGCCTCAATAAAGCTTGCCTGAGTGCTTTAAAAAAAAAAAAAAAAAAAAAAAAAAAAAAAAAAAATTCGGTTAAGGCCAATGGGAAAGAAAAAATATAGATTAAAACATATAGTATGGGCAAGCAGGGAGCTAGAACGATTCGCAGTTAACCCTGGCCTGTTAGAAACATCAGAAGGCTGTAGACAAATACTGGGACAGCTACAACCATCCCTTCAGACAGGATCAGAAGAACTTAGATCATTATTTAACACAGTAGCAGTCCTCTATTGTGTGCATCAAAAAATAGAGGTAAAAGACACCAAGGAAGCTTTAGACAAAATAGAGGAAGAGCAAAACAAAAGTAAGAA…
STAR10	HIVMDA	NFLG	XHN82	STAR10_HIVMDA_NFLG_XHN82	ACCAGATCCGAGCCTGGGAGCTCTCTGGCTAGCTAGGGAACCCACTGCTTAAGCCTCAATAAAGCTTGCCTGAGTGCTTTAAGTAGTGTGTGCCCGTCTGTTGTGTGACTCTGGTAACTAGAGATCCCTCAGACACTTTTAGTCAGTGTGGAAAATCTCTAGCAGTGGCGCCCGAACAGGGACCAGAAAGCGAAAGAGAAACCAGAGGAGCTCTCTCGACGCAGGACTCGGCTTGCTGAAGCGCGCGCAGCAAGAGGCGAGGGGCGGCGACTGATGAGTACGCCAAATTTTTGACTAGCGGAGGCTAGAAGGAGAGAGATGGGTGCGAGAGCGTCAGTATTAAGCGGGGGAGAATTAGATAGATGGGAAAAAATTCGGTTAAGGCCAATGGGAAAGAAA…
STAR10	HIVMDA	NFLG	XJJ11	STAR10_HIVMDA_NFLG_XJJ11	TGGTAACTAGAGATCCCTCAGACACTTTTAGGCAGTGTGGAAAATCTCTAGCAGTGGCGCCCGAACAGGGACTTGAGTCAATCAAATAATAGAGCAGTTAATAAAAAAGGAAAAGGTCTACCTGGCCTGGGTACCAGCACACAAAGGAATTGGAGGAAATGAACAAGTAGATAGATTAGTAAGTGCTGGGATCAGGAAAGTACTATTTTTAGATGGAATAGATAAGGCCCAAGAAGACCATGAGAAATATCACAGTAATTGGAGAACAATGGCTAGCGATTTTAACCTGCCACCTGTAGTAGCAAAAGAAATAGTAGCCAGCTGTGATAAATGTCAGCTAAAAGGAGAAGCCATGCACGGACAAGTAGACTGTAGTCCAGGAATATGGCAACTAGATTG…
STAR10	HIVMDA	NFLG	XJJ27	STAR10_HIVMDA_NFLG_XJJ27	ACCAGATCCGAGCCTGGGAGCTCTCTGGCTAGCTAGGGAACCCACTGCTTAAGCCTCAATAAAGCTTGCCTGAGTGCTTTAAGTAGTGTGTGCCCGTCTGTTGTGTGACTCTGGTAACTAGAGATCCCTCAGACACTTTTAGTCAGTGTGGAAAATCTAAACTACCCATACAAGAAGACCATGAGAAATATCACAGTAATTGGAGAACAATGGCTAGCGATTTTAACCTGCCACCTGTAGTAGCAAAAGAAATAGTAGCCAGCTGTGATAAATGTCAGCTAAAAGGAGAAGCCATGCACGGACAAGTAGACTGTAGTCCAGGAATATGGCAACTAGATTGTACACATTTAGAAGGAAAAATTATCCTGGTAGCAGTTCATGTAGCCAGTGGATATATAG…
STAR10	HIVMDA	NFLG	XJJ46	STAR10_HIVMDA_NFLG_XJJ46	ACCAGATCCGAGCCTGGGAGCTCTCTGGCTAGCTAGGGAACCCACTGCTTAAGCCTCAATAAAGCTTGCCTGAGTGCTTTAAAAAAAAAAAAAAAAAAAAAAAAAAAAAAAAAAAAAAAAAAAAAAAAATTCGGTTAAGGCCAATGGGAAAGAAAAAATATAGATTAAAACATATAGTATGGGCAAGCAGGGAGCTAGAACGATTCGCAGTTAACCCTGGCCTGTTAGAAACATCAGAAGGCTGTAGACAAATACTGGGACAGCTACAACCATCCCTTCAGACAGGATCAGAAGAACTTAGATCATTATTTAACACAGTAGCAGTCCTCTATTGTGTGCATCAAAAAATAGAGGTAAAAGACACCAAGGAAGCTTTAGACAAAATAGAGGAAGAGCAAA…
STAR10	HIVMDA	NFLG	XKH51	STAR10_HIVMDA_NFLG_XKH51	ACCAGATCCGAGCCTGGGAGCTCTCTGGCTAGCTAGGGAACCCACTGCTTAAGCCTCAATAAAGCTTGCCTGAGTGCTTTAAGTAGTGTGTGCCCGTCTGTTGTGTGACTCTGGTAACTAGAGATCCCTCAGACACTTTTAGTCAGTGTGGAAAATCTCTAGCAGTGGCGCCCGAACAGGGACCAGAAAGCGAAAGAGAAACCAGAGGAGCTCTCTCAGGGAAGATCTGGCCTTCCCACAAGGGAAGGCCAGGGAATTTCCTTCAGAGCAGACCAGAGCCAACAGCCCCACCACCAGAGCCAACAGCCCCACCAGAGGAGAGCTTCAGGTTTGGGGAAACTCCCTCTCAGAAGCAGGAGACAACAGACAAGGATCTGTATCCCTTAGCTTCCCTCAGAT…
STAR10	HIVMDA	NFLG	XKH65	STAR10_HIVMDA_NFLG_XKH65	ACCAGATCCGAGCCTGGGAGCTCTCTGGCTAGCTAGGGAACCCACTGCTTAAGCCTCAATAAAGCTTGCCTGAGTGCTTTAAAAAAAAAAAAAAAAAAAAAAAAAAAAAAAAAAAAAAAAAAAATTCGGTTAAGGCCAATGGGAAAGAAAAAATATAGATTAAAACATATAGTATGGGCAAGCAGGGAGCTAGAACGATTCGCAGTTAACCCTGGCCTGTTAGAAACATCAGAAGGCTGTAGACAAATACTGGGACAGCTACAACCATCCCTTCAGACAGGATCAGAAGAACTTAGATCATTATTTAACACAGTAGCAGTCCTCTATTGTGTGCATCAAAAAATAGAGGTAAAAGACACCAAGGAAGCTTTAGACAAAATAGAGGAAGAGCAAAACAAA…
STAR10	HIVMDA	NFLG	XKH80	STAR10_HIVMDA_NFLG_XKH80	ACCAGATCCGAGCCTGGGAGCTCTCTGGCTAGCTAGGGAACCCACTGCTTAAGCCTCAATAAAGCTTGCCTGAGTGCTTTAAGTAGTGTGTGCCCGTCTGTTGTGTGACTCTGGTAACTAGAGATCCCTCAGACACTTTTAGGCAGTGTGGAAAATCTCTAGCAGTGGCGCCCGAACAGGGACTTGAGTCAATCAAATAATAGAGCAGTTAATAAAAAAGGAAAAGGTCTACCTGGCCTGGGTACCAGCACACAAAGGAATTGGAGGAAATGAACAAGTAGATAGATTAGTAAGTGCTGGGATCAGGAAAGTACTATTTTTAGATGGAATAGATAAGGCCCAAGAAGACCATGAGAAATATCACAGTAATTGGAGAACAATGGCTAGCGATTTTAACCT…
STAR10	HIVMDA	NFLG	XKH84	STAR10_HIVMDA_NFLG_XKH84	ACCAGATCCGAGCCTGGGAGCTCTCTGGCTAGCTAGGGAACCCACTGCTTAAGCCTCAATAAAGCTTGCCTGAGTGCTTTAAGTAGTGTGTGCCCGTCTGTTGTGTGACTCTGGTAACTAGAGATCCCTCAGACACTTTTAGGCAGTGTGGAAAATCTCTAGCAGTGGCGCCCGAACAGGGACTTGAGTCAATCAAATAATAGAGCAGTTAATAAAAAAGGAAAAGGTCTACCTGGCCTGGGTACCAGCACACAAAGGAATTGGAGGAAATGAACAAGTAGATAGATTAGTAAGTGCTGGGATCAGGAAAGTACTATTTTTAGATGGAATAGATAAGGCCCAAGAAGACCATGAGAAATATCACAGTAATTGGAGAACAATGGCTAGCGATTTTAACCT…
STAR10	HIVMDA	NFLG	XLO20	STAR10_HIVMDA_NFLG_XLO20	ACCAGATCCGAGCCTGGGAGCTCTCTGGCTAGCTAGGGAACCCACTGCTTAAGCCTCAATAAAGCTTGCCTGAGTGCTTTAAGTAGTGTGTGCCCGTCTGTTGTGTGACTCTGGTAACTAGAGATCCCTCAGACACTTGTAGTCAGTGTGGAAAATCTCTAGCAGTGGCGCCCGAACAGGGACCAGATTGTACTGAGAGACAGGCCAATTTTTTAGGGAAGATCTGGCCTTCCCACAAGGGAAGGCCAGGGAATTTCCTTCAGAGCAGACCAGAGCCAACAGCCCCACCAGAGGAGAGCTTCAGGTTTGGGGAAACTCCCTCTCAGAAGCAGGAGACAATGGACAAGGATCTGTATCCCTTAGCTTCCCTCAGATCACTCTTTGGCAACGACCCCTCGT…
STAR10	HIVMDA	NFLG	XLO30	STAR10_HIVMDA_NFLG_XLO30	ACCAGATCCGAGCCTGGGAGCTCTCTGGCTAGCTAGGGAACCCACTGCTTAAGCCTCAATAAAGCTTGCCTGAGTGCTTTAAGTAGTGTGTGCCCGTCTGTTGTGTGACTCTGGTAACTAGAGATCCCTCAGACACTTTTAGTCAGTGCGGAAAATCTCTAGCAGTGGCGCCCGAACAGGGACCAGAAAGCGAAAGAGAAACCAGAGGAGCTCTCTCGACGCAGGACTCGGCTTGCTGAAGCGCGCGCAGCAAGAGGCTAGAAGGAGAGAGATGGGTGCGAGAGCGTCAGTATTAAGCGGGGGAGAATTAGATAGATGGGAAAAAATTCGGTTAAGGCCAATGGGAAAGAAAAAATATAGATTAAAACATATAGTATGGGCAAGCAGGGAGCTAGAACG…
STAR10	HIVMDA	NFLG	XLO47	STAR10_HIVMDA_NFLG_XLO47	ACCAGATCCGAGCCTGGGAGCTCTCTGGCTAGCTAGGGAACCCACTGCTTAAGCCTCAATAAAGCTTGCCTGAGTGCTTTAAAAAAAAAAAAAAAAAAAAAAAAAAAAAAAAAAAAAAAAAAAATTCGGTTAAGGCCAATGGGAAAGAAAAAATATAGATTAAAACATATAGTATGGGCAAGCAGGGAGCTAGAACGATTCGCAGTTAACCCTGGCCTGTTAGAAACATCAGAAGGCTGTAGACAAATACTGGGACAGCTACAACCATCCCTTCAGACAGGATCAGAAGAACTTAGATCATTATTTAACACAGTAGCAGTCCTCTATTGTGTGCATCAAAAAATAGAAGTAAAAGACACCAAGGAAGCTTTAGACAAAATAGAGGAAGAGCAAAACAAA…
STAR10	HIVMDA	NFLG	XLO64	STAR10_HIVMDA_NFLG_XLO64	ACCAGATCCGAGCCTGGGAGCTCTCTGGCTAGCTAGGGAACCCACTGCTTAAGCCTCAATAAAGCTTGCCTGAGTGCTTTAAGTAGTGTGTGCCCGTCTGTTGTGTGACTCTGGTAACTAGAGATCCCTCAGACACTTTTAGTCAGTGTGGAAAATCTCTAGCAGTGGCGCCCGAACAGGGACCAGAAAGCGAAAGAGAAACCAGAGGAGCTCTCTCGACGCAGGACTCGGCTTGCTGAAGCGCGCGCAGCAAGAGGCGAGGGGCGGCGACTGGCCAAATTTTTGACTAGCGGAGGCTAGAAGGAGAGAGATGGGTGCGAGAGCGTCAGTATTAAGCGGGGGAGAATTAGATAGATGGGAAAAAATTCGGTTAAGGCCAATGGGAAAGAAAAAATATAG…
STAR10	HIVMDA	NFLG	XLO71	STAR10_HIVMDA_NFLG_XLO71	TGGTAACTAGAGATCCCTCAGACACTTTTAGGCAGTGTGGAAAATCTCTAGCAGTGGCGCCCGAACAGGGACTTGAGTCAATCAAATAATAGAGCAGTTAATAAAAAAGGAAAAGGTCTACCTGGCCTGGGTACCAGCACACAAAGGAATTGGAGGAAATGAACAAGTAGATAGATTAGTAAGTGCTGGGATCAGGAAAGTACTATTTTTAGATGGAATAGATAAGGCCCAAGAAGACCATGAGAAATATCACAGTAATTGGAGAACAATGGCTAGCGATTTTAACCTGCCACCTGTAGTAGCAAAAGAAATAGTAGCCAGCTGTGATAAATGTCAGCTAAAAGGAGAAGCCATGCACGGACAAGTAGACTGTAGTCCAGGAATATGGCAACTAGATTG…
STAR11	HIVMDA	NFLG	YAS02	STAR11_HIVMDA_NFLG_YAS02	ACCAGATCTGAGCCTGGGAGCTCTCTGGCTAACTAGGGAACCCACTGCTTAAGCCTCAATAAAGCTTGCCTTGAGTGCTTCAAGTAGTGTGTGCCCGTCTGTTGTGTGACTCTGGTAACTAGAGATCCCTCAGACTCTTGTAGTCAGTGTGAAAATCTCTAGCAGTGGCGCCCGAACAGGGACCATAAAGCGAAAGTAGAACCAGAGGAGCTCTCTCGACGCAGGACTCGGCTTGCTGAAGCGCGCACGGCAAGAGGCGAGGGGCGGCGACTGGTTACGCCAAAAATTTTGACTAGCGGAGGCTAGAAGGAGAGAGATGGGTGCGAGAGCGTCAGTATTAAGTGCGGGGGAATTAGATAAATGGGAAAAAATTCGGTTAAGACCAGGAGGAAAGAAAAA…
STAR11	HIVMDA	NFLG	YCM21	STAR11_HIVMDA_NFLG_YCM21	ACCAGATCTGAGCCTGGGAGCTCTCTGGCTAACTAGGGAACCCACTGCTTAAGCCTCAATAAAGCTTGCCTTGAGTGCTTCAAGTAGTGTGTGCCCGTCTGTTGTGTGACTCTGGTAACTAGAGATCCCTCAGACTCTTGTAGTCAGTGTGAAAAAATTTTGACTAGCGGAGGCTAGAAGGAGAGAGATGGGTGCGAGAGCGTCAGTATTAAGTGCGGGGGAATTAGATAAATGGGAAAAAATTCGGTTAAGACCAGGAGGAAAGAAAAAATATAGATTAAAACATATAGTATGGGCAAGCAGGGAGCTGGAACGATTCGCAGTTAATCCTGGTCTTTTAGAAACATCAGAAGGCTGTAGACAGATACTGGAACAGCTACAACCAGCTCTTAAGACAGG…
STAR11	HIVMDA	NFLG	YCY09	STAR11_HIVMDA_NFLG_YCY09	ACCAGATCTGAGCCTGGGAGCTCTCTGGCTAACTAGGGAACCCACTGCTTAAGCCTCAATAAAGCTTGCCTTGAGTGCTTCAAGTAGTGTGTGCCCGTCTGTTGTGTGACTCTGGTAACTAGAGATCCCTCAGACTCTTGTAGTCAGTGTGAAAATCTCTAGCAGTGGCGCCCGAACAGGGACCATAAAGCGAAAGTAGAACCAGAGGAGCTCTCTCGACGCAGGACTCGGCTTGCTGAAGCGCGCACGGCAAGAGGCGAGGGGCGGCGACTGGTTACGCCAAAAATTTTGACTAGCGGAGGCTAGAAGGAGAGAGATGGGTGCGAGAGCGTCAGTATTAAGTGCGGGGGAATTAGATAAATGGGAAAAAATTCGGTTAAGACCAGGAGGAAAGAAAAA…
STAR11	HIVMDA	NFLG	YCY56	STAR11_HIVMDA_NFLG_YCY56	ACCAGATCTGAGCCTGGGAGCTCTCTGGCTAACTAGGGAACCCACTGCTTAAGCCTCAATAAAGCTTGCCTTGAGTGCTTCAAGTAGTGTGTGCCCGTCTGTTGTGTGACTCTGGTAACTAGAGATCCCTCAGACTCTTGTAGTCAGTGTGAAAATCTCTAGCAGTGGCGCCCGAGAAGCCATGCATGGACAAGTAGACTGTAGTCCAGGAATATGGCAACTAGATTGTACACATTTAGAAGGAAAAATTATCCTGGTAGCAGTTCATGTAGCCAGTGGATATATAGAAGCAGAAGTTATTCCAGCAGAGACAGGGCAGGAAACAGCATATTTCATCTTAAAATTAGCAGGAAGATGGCCAGTAAAAGTAATACATACAGACAATGGCAGCAATTTCAC…
STAR11	HIVMDA	NFLG	YCY61	STAR11_HIVMDA_NFLG_YCY61	ACCAGATCTGAGCCTGGGAGCTCTCTGGCTAACTAGGGAACCCACTGCTTAAGCCTCAATAAAGCTTGCCTTGAGTGCTTCAAGTAGTGTGTGCCCGTCTGTTGTGTGACTCTGGTAACTAGAGATCCCTCAGACTCTTGTAGTCAGTGTGAAAATCTCTAGCAGTGGCGCCCGAACAGGGACCATAAAGCGAAAGTAGAACCAGAGGAGCTCTCTCGACGCAGGACTCGGCTTGCTGAAGCGCGCACGGCAAGAGGCGAGGGGCGGCGACTGGTTACGCCAAAAATTTTGACTAGCGGAGGCTAGAAGGAGAGAGATGGGTGCGAGAGCGTCAGTATTAAGTGCGGGGGAATTAGATAAATGGGAAAAAATTCGGTTAAGACCAGGAGGAAAGAAAAA…
STAR11	HIVMDA	NFLG	YCY78	STAR11_HIVMDA_NFLG_YCY78	TGGTAACTAGAGATCCCTCAGACTCTTGTAGTCAGTGTGAAAATCTCTAGCAGTGGCGCCCGAACAGGGACCATAAAGCGAAAGTAGAACCAGAGGAGCTCTCTCGACGCAGGACTCGGCTTGCTGAAGCGCGCACGGCAAGAGGCGAGGGGCGGCGACTGGTTACGCCAAAAATTTTGACTAGCGGAGGCTAGAAGGAGAGAGATGGGTGCGAGAGCGTCAGTATTAAGTGCGGGGGAATTAGATAAATGGGAAAAAATTCGGTTAAGACCAGGAGGAAAGAAAAAATATAGATTAAAACATATAGTATGGGCAAGCAGGGAGCTGGAACGATTCGCAGTTAATCCTGGTCTTTTAGAAACATCAGAAGGCTGTAGACAGATACTGGAACAGCTACAA…
STAR11	HIVMDA	NFLG	YCY82	STAR11_HIVMDA_NFLG_YCY82	ACCAGATCTGAGCCTGGGAGCTCTCTGGCTAACTAGGGAACCCACTGCTTAAGCCTCAATAAAGCTTGCCTTGAGTGCTTCAAGTAGTGTGTGCCCGTCTGTTGTGTGACTCTGGTAACTAGAGATCCCTCAGACTCTTGTAGTCAGTGTGAAAAAATTTTGACTAGCGGAGGCTAGAAGGAGAGAGATGGGTGCGAGAGCGTCAGTATTAAGTGCGGGGGAATTAGATAAATGGGAAAAAATTCGGTTAAGACCAGGAGGAAAGAAAAAATATAGATTAAAACATATAGTATGGGCAAGCAGGGAGCTGGAACGATTCGCAGTTAATCCTGGTCTTTTAGAAACATCAGAAGGCTGTAGACAGATACTGGAACAGCTACAACCAGCTCTTAAGACAGG…
STAR11	HIVMDA	NFLG	YCY85	STAR11_HIVMDA_NFLG_YCY85	ACCAGATCTGAGCCTGGGAGCTCTCTGGCTAACTAGGGAACCCACTGCTTAAGCCTCAATAAAGCTTGCCTTGAGTGCTTCAAGTAGTGTGTGCCCGTCTGTTGTGTGACTCTGGTAACTAGAGATCCCTCAGACTCTTGTAGTCAGTGTGAAAAAATTTTGACTAGCGGAGGCTAGAAGGAGAGAGATGGGTGCGAGAGCGTCAGTATTAAGTGCGGGGGAATTAGATAAATGGGAAAAAATTCGGTTAAGACCAGGAGGAAAGAAAAAATATAGATTAAAACATATAGTATGGGCAAGCAGGGAGCTGGAACGATTCGCAGTTAATCCTGGTCTTTTAGAAACATCAGAAGGCTGTAGACAGATACTGGAACAGCTACAACCAGCTCTTAAGACAGG…
STAR11	HIVMDA	NFLG	YCY87	STAR11_HIVMDA_NFLG_YCY87	ACCAGATCTGAGCCTGGGAGCTCTCTGGCTAACTAGGGAACCCACTGCTTAAGCCTCAATAAAGCTTGCCTTGAGTGCTTCAAGTAGTGTGTGCCCGTCTGTTGTGTGACTCTGGTAACTAGAGATCCCTCAGACTCTTGTAGTCAGTGTGAAAATCTCTAGCAGTGGCGCCCGAACAGGGACCATAAAGCGAAAGTAGAACCAGAGGAGCTCTCTCGACGCAGGACTCGGCTTGCTGAAGCGCGCACGGCAAGAGGCGAGGGGCGGCGACTGGTTACGCCAAAAATTTTGACTAGCGGAGGCTAGAAGGAGAGAGATGGGTGCGAGAGCGTCAGTATTAAGTGCGGGGGAATTAGATAAATGGGAAAAAATTCGGTTAAGACCAGGAGGAAAGAAAAA…
STAR11	HIVMDA	NFLG	YDL05	STAR11_HIVMDA_NFLG_YDL05	ACCAGATCTGAGCCTGGGAGCTCTCTGGCTAACTAGGGAACCCACTGCTTAAGCCTCAATAAAGCTTGCCTTGAGTGCTTCAAGTAGTGTGTGCCCGTCTGTTGTGTGACTCTGGTAACTAGAGATCCCTCAGACTCTTGTAGTCAGTGTGAAAATCTCTAGCAGTGGCGCCCGAACAGGGACCATAAAGCGAAAGTAGAACCAGAGGAGCTCTCTCGACGCAGGACTCGGCTTGCTGAAGCGCGCACGGCAAGAGGCGAGGGGCGGCGACTGGTTACGCCAAAAATTTTGACTAGCGGAGGCTAGAAGGAGAGAGATGGGTGCGAGAGCGTCAGTATTAAGTGCGGGGGAATTAGATAAATGGGAAAAAATTCGGTTAAGACCAGGAGGAAAGAAAAA…
STAR11	HIVMDA	NFLG	YDL38	STAR11_HIVMDA_NFLG_YDL38	ACCAGATCTGAGCCTGGGAGCTCTCTGGCTAACTAGGGAACCCACTGCTTAAGCCTCAATAAAGCTTGCCTTGAGTGCTTCAAGTAGTGTGTGCCCGTCTGTTGTGTGACTCTGGTAACTAGAGATCCCTCAGACTCTTGTAGTCAGTGTGAAAATCTCTAGCAGTGGCGCCCGAACAGGGACTATAAAGCGAAAGTAGAACCAGAGGAGCTCTCTCGACGCAGGACTCGGCTTGCTGAAGCGCGCACGGCAAGAGGCGAGGGGCGGCGACTGGTGAGTACGCCAAAAATTTTGACTAGCGGAGGCTAGAAGGAGAGAGATGGGTGCGAGAGCGTCAGTATTAAGTGCGGGGGAATTAGATAAATGGGAAAAAATTCGGTTAAGACCAGGAGGAAAGAA…
STAR11	HIVMDA	NFLG	YDL44	STAR11_HIVMDA_NFLG_YDL44	ACCAGATCTGAGCCTGGGAGCTCTCTGGCTAACTAGGGAACCCACTGCTTAAGCCTCAATAAAGCTTGCCTTGAGTGCTTCAAGTAGTGTGTGCCCGTCTGTTGTGTGACTCTGGTAACTAGAGATCCCTCAGACTCTTGTAGTCAGTGTGAAAATCTCTAGCAGTGGCGCCCGAACAGGGACCATAAAGCGAAAGTAGAACCAGAGGAGCTCTCTCGACGCAGGACTCGGCTTGCTGAAGCGCGCACGGCAAGAGGCGAGGGGCGGCGACTGGTTACGCCAAAAATTTTGACTAGCGGAGGCTAGAAGGAGAGAGATGGGTGCGAGAGCGTCAGTATTAAGTGCGGGGGAATTAGATAAATGGGAAAAAATTCGGTTAAGACCAGGAGGAAAGAAAAA…
STAR11	HIVMDA	NFLG	YDL83	STAR11_HIVMDA_NFLG_YDL83	ACCAGATCTGAGCCTGGGAGCTCTCTGGCTAACTAGGGAACCCACTGCTTAAGCCTCAATAAAGCTTGCCTTGAGTGCTTCAAGTAGTGTGTGCCCGTCTGTTGTGTGACTCTGGTAACTAGAGATCCCTCAGACTCTTGTAGTCAGTGTGAAAATCTCTAGCAGTGGCGCCCGAACAGGGACCATAAAGCGAAAGTAGAACCAGAGGAGCTCTCTCGACGCAGGACTCGGCTTGCTGAAGCGCGCACGGCAAGAGGCGAGGGGCGGCGACTGGTTACGCCAAAAATTTTGACTAGCGGAGGCTAGAAGGAGAGAGATGGGTGCGAGAGCGTCAGTATTAAGTGCGGGGGAATTAGATAAATGGGAAAAAATTCGGTTAAGACCAGGAGGAAAGAAAAA…
STAR11	HIVMDA	NFLG	YDM01	STAR11_HIVMDA_NFLG_YDM01	TGGTAACTAGAGATCCCTCAGACTCTTGTAGTCAGTGTGAAAATCTCTAGCAGTGGCGCCCGAACAGGGACTATAAAGCGAAAGTAGAACCAGAGGAGCTCTCTCGACGCAGGACTCGGCTTGCTGAAGCGCGCACGGCAAGAGGCGAGGGGCGGCGACTGTACGCCTAAAAATTTTGACTAGCGGAGGCTAGAAGGAGAGAGATGGGTGCGAGAGCGTCAGTATTAAGTGCGGGGGAATTAGATAAATGGGAAAAAATTCGGTTAAGACCAGGAGGAAAGAAAAAATATAGATTAAAACATATAGTATGGGCAAGCAGGGAGCTGGAACGATTCGCAGTTAATCCTGGTCTTTTAGAAACATCAGAAGGCTGTAGACAGATACTGGAACAGCTACAAC…
STAR11	HIVMDA	NFLG	YEP41	STAR11_HIVMDA_NFLG_YEP41	ACCAGATCTGAGCCTGGGAGCTCTCTGGCTAACTAGGGAACCCACTGCTTAAGCCTCAATAAAGCTTGCCTTGAGTGCTTCAAGTAGTGTGTGCCCGTCTGTTGTGTGACTCTGGTAACTAGAGATCCCTCAGACTCTTGTAGTCAGTGTGAAAATCTCTAGCAGTGGCGCCCGAACAGGGACCATAAAGCGAAAGTAGAACCAGAGGAGCTCTCTCGACGCAGGACTCGGCTTGCTGAAGCGCGCACGGCAAGAGGCGAGGGGCGGCGACTGGTTACGCCAAAAATTTTGACTAGCGGAGGCTAGAAGGAGAGAGATGGGTGCGAGAGCGTCAGTATTAAGTGCGGGGGAATTAGATAAATGGGAAAAAATTCGGTTAAGACCAGGAGGAAAGAAAAA…
STAR11	HIVMDA	NFLG	YEP66	STAR11_HIVMDA_NFLG_YEP66	ACCAGATCTGAGCCTGGGAGCTCTCTGGCTAACTAGGGAACCCACTGCTTAAGCCTCAATAAAGCTTGCCTTGAGTGCTTCAAGTAGTGTGTGCCCGTCTGTTGTGTGACTCTGGTAACTAGAGATCCCTCAGACTCTTGTAGTCAGTGTGAAAATCTCTAGCAGTGGCTCTAAGAGCCGAGCAAGCTACACAGGAGGTAAAAAATTGGATGACAGAAACCTTGTTGGTCCAAAATGCAAACCCAGACTGTAAGACCATTTTAACAGCATTAGGGCCAGCAGCTACACTAGAAGAACTGATGACAGCATGTCAAGGAGTGGGAGGACCAGGCCACAAAGCAAGAGTTTTGGCAGAAGCAATGAGCCAAGTAAATTCAGCTACTAACATAATGATGCAGA…
STAR11	HIVMDA	NFLG	YEQ09	STAR11_HIVMDA_NFLG_YEQ09	ACCAGATCTGAGCCTGGGAGCTCTCTGGCTAACTAGGGAACCCACTGCTTAAGCCTCAATAAAGCTTGCCTTGAGTGCTTCAAGTAGTGTGTGCCCGTCTGTTGTGTGACTCTGGTAACTAGAGATCCCTCAGACTCTTGTAGTCAGTGTGAAAATCTCTAGCAGTGGCGCCCGAACAGGGACCATAAAGCGAAAGTAGAACCAGAGGAGCTCTCTCGACGCAGGACTCGGCTTGCTGAAGCGCGCACGGCAAGAGGCGAGGGGCGGCGACTGGTTACGCCAAAAATTTTGACTAGCGGAGGCTAGAAGGAGAGAGATGGGTGCGAGAGCGTCAGTATTAAGTGCGGGGGAATTAGATAAATGGGAAAAAATTCGGTTAAGACCAGGAGGAAAGAAAAA…
STAR11	HIVMDA	NFLG	YEQ10	STAR11_HIVMDA_NFLG_YEQ10	ACCAGATCTGAGCCTGGGAGCTCTCTGGCTAACTAGGGAACCCACTGCTTAAGCCTCAATAAAGCTTGCCTTGAGTGCTTCAAGTAGTGTGTGCCCGTCTGTTGTGTGACTCTGGTAACTAGAGATCCCTCAGACTCTTGTAGTCAGTGTGAAAATCTCTAGCAGTGGCGCCCGAACAGGGACCATAAAGCGAAAGTAGAACCAGAGGAGCTCTCTCGACGCAGGACTCGGCTTGCTGAAGCGCGCACGGCAAGAGGCGAGGGGCGGCGACTGGTTACGCCAAAAATTTTGACTAGCGGAGGCTAGAAGGAGAGAGATGGGTGCGAGAGCGTCAGTATTAAGTGCGGGGGAATTAGATAAATGGGAAAAAATTCGGTTAAGACCAGGAGGAAAGAAAAA…
STAR11	HIVMDA	NFLG	YEQ18	STAR11_HIVMDA_NFLG_YEQ18	ACCAGATCTGAGCCTGGGAGCTCTCTGGCTAACTAGGGAACCCACTGCTTAAGCCTCAATAAAGCTTGCCTTGAGTGCTTCAAGTAGTGTGTGCCCGTCTGTTGTGTGACTCTGGTAACTAGAGATCCCTCAGACTCTTGTAGTCAGTGTGAAAATCTCTAGCAGTGGCGCCCGAACAGGGACCATAAAGCGAAAGTAGAACCAGAGGAGCTCTCTCGACGCAGGACTCGGCTTGCTGAAGCGCGCACGGCAAGAGGCGAGGGGCGGCGACTGGTTACGCCAAAAATTTTGACTAGCGGAGGCTAGAAGGAGAGAGATGGGTGCGAGAGCGTCAGTATTAAGTGCGGGGGAATTAGATAAATGGGAAAAAATTCGGTTAAGACCAGGAGGAAAGAAAAA…
STAR9	HIVMDA	NFLG	XGE06	STAR9_HIVMDA_NFLG_XGE06	TGGTAACTAGAGATCCCTCAGACCCCTTTAGTCAGTGTGGAAAATCTCTAGCAGTGGCGCCCGAACAGGGACTTGAAAGCGAAAGAGAAACCAGAGGAGCTCTCTCGACGCAGGACTCGGCTTGCTGAAGCGCGCACGGCAAGAGGCGAGGGGCGGCGACTGGTGAGTACGCCGAAAAAATTTTTTGACTAGCGGAGGCTAGAAGGAGAGAGATGGGTGCGAGAGCGTCAGTATTAAGCGCAGGCGAATTGGATAAATGGGAAAAAATTCGGTTAAGGCCAGGGGGAAAGAAAAAATATAGATTAAAGCATATAGTATGGGCAAGCAGGGAGCTGGAACGATTTGCAGTTAACCCTGGCCTGTTAGAAACATCAGAGGGCTGTAGACAAATACTGGGAC…
PIC50877	HIVMDA	NFLG	YOI17	PIC50877_HIVMDA_NFLG_YOI17	ACCAGATCTGAGCCTAGGAGCTCTCTGGCTAGCTAGGAACCCACTGCTTAAGCCTCAATAAAGCTTGCCTTGAGTGCTTCAAGTAGTGTGTGCCCGTCTGTTGTGTGACTCTAGTAACTAGAGATCCCTCAGACCCTTTTAGTCAGTGTAGAAAATCTCTAGCAGTGGCGCCTGAACAGGGACTTGAAAGCGAAAGTAAAACCAGAGGAGCTCTCTCGACGCAGGACTCGGCTTGCTGAAGCGCGCACGGCAAGAGGCGAGGGGCAGCGACTAGTGAGTACGCTAAAATTTTGACTAGCAGAGGCTAGAAGGAGAGAGATGGGTGCGAGAGCGTCAGTATTAAGCGGAGAAGAATTAGATAAATAGAAAAAAATTCGGTTAAGGCCAGAAGGAAAGAAA…
PIC50877	HIVMDA	NFLG	YOI18	PIC50877_HIVMDA_NFLG_YOI18	ACCAGATCTGAGCCTGGGAGCTCTCTGGCTAGCTAGGGAACCCACTGCTTAAGCCTCAATAAAGCTTGCCTTGAGTGCTTCAAGTAGTGTGTGCCCGTCTGTTGTGTGACTCTGGTAACTAGAGATCCCTCAGACCCTTTTAGTCAGTGTGGAAAATCTCTAGCAGTGGCGCCCGAACAGGGACTAGAAAGCGAAAGTAGAACCAGAGGAGCTCTCTCGACGCAGGACTCGGCTTGCTGAAGCGCGCACGGCAAGAGGCGAGGGGCAGCAGCGGGGGAGAATTAGATAGATGGGAAAAAATTCGGTTAAGGCCAGGGGGAAAGAAAAAATATAGATTAAAACATATAGTATGGGCAAGCAGGGAGCTAGAACGATTCGCACTTAATCCTGGCCTTTTAG…
PIC50877	HIVMDA	NFLG	YPA09	PIC50877_HIVMDA_NFLG_YPA09	ACCAGATCTGAGCCTAGGAGCTCTCTGGCTAGCTAAAGAACCCACTGCTTAAGCCTCAATAAAGCTTGCCTTGAGTGCTTCAAGTAGTGTGTGCCCGTCTGTTGTGTGACTCTGGTAACTAGAGGTCCCTCAGACCCTTTTAGTCAGTGTAGAAAATCTCTAGCAGTGGCGCCCGAACAAAGACGCAAAAGCAAAAGTAGAACCAGAAGAGCTCTCTCGACGCAGGACTCGGCTTGCTAAAGCGCACAGCAAAAGGCGAAAGGCAGCGACTAGTGAGTACGCTGAAATTTTGACTAGCGGAGGCTAGAAGAAGAGAAATAGGTGCGAGAGCGTCAGTATTAAGCAGAGAAAAATTAAATAGATGAGAAAAAATTCGGTTAAGGCCAGAAAAAAAAAAGC…
PIC50877	HIVMDA	NFLG	YPA14	PIC50877_HIVMDA_NFLG_YPA14	TAGTAACTAGAGATCCCTCAGACCCTTTTAGTCAGTGTGGAAAATCTCTAGCAGTGGCGCCCGAACAGGGACTTAAAAGCGAAAGTAAAACCAGAGGAGCTCTCTCGACGCAGGACTCGGCTTGCTGAAGCGCGCACGGCAAGAGGCGAGGGGCAGCGACTGGTGAGTACGCTGAAATTTTGACTAGCGGAGGCTAGAAGGAGAGAGATAGGTGCGAGAGCGTCAGTATTAAGCGGGGGAGAATTAGATAGATGGGAAAAAATTCGGTTAAGGCCAGGGGGAAAGAAAAAATATAGATTAAAACATATAGTATGGGCAAGCAGGGAGCTAGAACGATTCGCACTTAATCCTGGCCTTTTAGAGACATCAGAGGGCTGTAGACAAATATTAGGACAGCTA…
PIC50877	HIVMDA	NFLG	YPA39	PIC50877_HIVMDA_NFLG_YPA39	TGGTAACTAGAGATCCCTCAGACCCTTTTAGTCAGTGTGGAAAATCTCTAGCAGTGGCGCCCGAACAGGGACTTGAAAGCGAAAGTAAAACCAGAGGAGCTCTCTCGACGCAGGACTCGGCTTGCTGAAGCGCGCACGGCAAGAGGCGAGGGGCAGCGACATACAGAAATTAGTGGGAAAATTGAACTGGGCAAGCCAGATTTATGCAGGGATTAAAGTAAGGCAACTATGTAAACTCCTTAGGGGAACCAAAGCACTAACAGAAGTAGTACCACTAACAGAAGAAGCAGAGCTAGAACTGGCAGAAAACAGGGAGATTCTAAAAGAACCAGTACATGGAGTATATTATGACCCATCAAAAGACTTAGTAGCAGAAATACAGAAGCAGGGGCACGGCCA…
PIC50877	HIVMDA	NFLG	YPA46	PIC50877_HIVMDA_NFLG_YPA46	ACCAGATCTGAGCCTAAGAGCTCTCTAGCTAGCTAAAGAACCCACTGCTTAAGCCTCAATAAAGCTTGCCTTAAGTGCTTCAAGTAGTGTGTGCCCGTCTGTTATGTGACTCTAGTAACTAGAGATCCCTCAGACCCTTTTTAGTCAGTGTAGAAAATCTCTAGCAGTGGCGCCCGAACAGGGACTTAAAAGCGAAAGTAAAACCAGAGGAGCTCTCTCGACGCAGGACTCGGCTTGCTGAAGCGCGCACGGCAAGAGGCGAGGGGCAGCGACTAGTGAGTACGCTAAAATTTTGACTAGCGGAGGCTAGAAGGAGAGAGATAGGTGCGAGAGCGTCAGTATTAAGCAGAGGAGAATTAGATAGATAGGAAAAAATTCGGTTAAGGCCAGAAGGAAAGA…
PIC50877	HIVMDA	NFLG	YPA75	PIC50877_HIVMDA_NFLG_YPA75	TAAGATTTAAATACCATGCTAAACACAGTAGGGGGACATCAAGCAGCCATGCAAATGTTAAAAGAGACCATTAATGAGGAAGCTGCAGAATGGGATAGATTGCATCCAGTGCATGCAGGGCCTATTGCACCAGGCCAAATGAGAGAACCAAGGGGAAGTGACATAGCAGGAACTACTAGTACCCTTCAGGAACAAATAGGATGGATGACAAATAATCCACCTATCCCAGTAGGAGAAATCTATAAAAGATGGATAATCCTAGGGTTAAATAAAATAGTAAGAATGTACAGCCCTACCAGCATTCTGGACATAAGACAAGGACCAAAGGAACCCTTTAGGGATTATGTAGACCGGTTCTATAAAACTCTAAGAGCCGAGCAAGCTTCACAGGATGTAAAA…
PIC50877	HIVMDA	NFLG	YPA90	PIC50877_HIVMDA_NFLG_YPA90	ACCAGATCTGAGCCTGGGAGCTCTCTAGCTAGCTAGGAACCCACTGCTTAAGCCTCAATAAAGCTTGCCTTAAGTGCTTCAAGTAGTGTGTGCCCGTCTGTTGTGTGACTCTGGTAACTAGAGATCCCTCAGACCCTTTTAGTCAGTGTGGAAAATCTCTAGCAGTGGCGCCTGAACAGGGACTTGAAAGCGAAAGTAAAACCAGAGGAGCTCTCTCGACGCAGGACTCGGCTTGCTGAAGCGCGCACGGCAAGAGGCGAAGGGCAGCGACTAGTGAGTACGCTAAAATTTTGACTAGCGGAGGCTAGAAGGAGAGAGATAGGTGCGAGAGCGTCAGTATTAAGCGGAGGAGAATTAGATAAATAGGAAAAAATTCGGTTAAGGCCAGAAGGAAAGAAA…
PIC50877	HIVMDA	NFLG	YPL24	PIC50877_HIVMDA_NFLG_YPL24	ACCAGATCTGAGCCTAGGAGCTCTCTGGCTAGCTAAGGAACCCACTGCTTAAGCCTCAATAAAGCTTGCCTTGAGTGCTTCAAGTAGTGTGTGCCTGTCTGTTGTGTGACTCTAGTAACTAGAGATCCCTCAGACCTTTTTAGTCAGTGTAGAAAATCTCTAGCAGTGGCGCCCGAACAGGGACGCGAAAGCGAAAGTAGAACCAGAGGAGCTCTCTCGACGCAGGACTCGGCTTGCTGAAGCGCGCACGGCAAGAGGCGAAGGGCAGCGACTAGTGAGTACGCTAAAATTTTGACTAGCAGAGGCTAGAAGGAGAGAGATAGGTGCGAGAGCGTCAGTATTAAGCGGGGGAGAATTAGATAGATAAGAAAAAATTCAGTTAAGGCCAGGGGGAAAGAA…
PIC50877	HIVMDA	NFLG	YPL41	PIC50877_HIVMDA_NFLG_YPL41	ACCAGATCTGAGCCTGGGAGCTCTCTGGCTAGCTAGGGAACCCACTGCTTAAGCCTCAATAAAGCTTGCCTTAAGTGCTTCAAGTAGTGTGTGCCCGTCTGTTGTGTGACTCTGGTAACTAGAGATCCCTCAGACCCTTTTAGTCAGTGTGGAAAATCTCTAGCAGTGGCGCCTGAACAGGGACTTGAAAGCGAAAGTAAAACCAGAAAAGCTCTCTCAACGCAGAACTCGGCTTGCTAAAGCGCGCACGGCAAAAGGCAAAAGGCAGCGACTGGTAAGTACGCTGAAATTTTAACTAGCAAAGGCTAAAAGAAGAAAAATGAGTGCAAAAGCGTCAGTATTAAGCGAGGAAAAATTAAATAAATAGAAAAAAATTCGGTTAAGGCCAGGAAAAAAAAA…
PIC50877	HIVMDA	NFLG	YQV58	PIC50877_HIVMDA_NFLG_YQV58	TGGTAACTAGAGATCCCTCAGACCAGCCTTTTAGAAAACAAAATCCAGACATAGTTATCTATCAATACATGGATGATTTGTATGTAGGATCTGATTTAGAGATAGGACAGCATAGAACAAAAATAGATGAACTGAGACAACATCTGTTGAGGTGGGGATTTGACACACCAGACAAAAAACATCAGAAAGAACCTCCATTCCTTTGGATGGGCTATGAACTCCATCCTGATAAATGGACAGTACAGCCTATAGTGCTGCCAGAAAAAGACAGCTGGACTGTCAATGACATACAGAAATTAGTGGGAAAATTGAACTGGGCAAGCCAGATTTATGCAGGGATTAAAGTAAGGCAACTATGTAAACTCCTTAGGGGAACCAAAGCACTAACAGAAGTAGTAC…
PIC50877	HIVMDA	NFLG	YQV60	PIC50877_HIVMDA_NFLG_YQV60	ACCAGATCTGAGCCTGGGAGCTCTCTGGCTAGCTAGGAACCCACTGCTTAAGCCTCAATAAAGCTTGCCTTGAGTGCTTCAAGTAGTGTGTGCCCGTCTGTTGTGTGACTCTGGTAACTAGAGATCCCTCAGACCCTTTTAGTCAGTGTGGAAAATCTCTAGCAGTGGCGCCCGAACAGGGACTTGAAAGCGAAAGTAAAACCAGAGGAGCTCTCTCGACGCGGGAGCTAGAACGATTCGCACTTAATCCTGGCCTTTTAGAGACATCAGAGGGCTGTAGACAACCCTCTATTGTGTACATCAAAAGATAGAGATAAAAGACACCAAGGAAGCTTTAGAGAGGATAGAGGAAGAACAAAACAAAAGTAAGAGAAAGGCACAGCAAGCAGCAGCTGACAC…
PIC50877	HIVMDA	NFLG	YQV75	PIC50877_HIVMDA_NFLG_YQV75	ACCAGATCTGAGCCTAAGAGCTCTCTGGCTAGCTAGGAACCCACTGCTTAAGCCTCAATAAAGCTTGCCTTGAGTGCTTCAAGTAGTGTGTGCCCATCTGTTGTGTGACTCTAGTAACTAGAGATCCCTCAGACCCTTTTAGTCAGTGTAGAAAATCTCTAGCAGTGGCGCCCGAACAGGGACTTGAAAGCGAAAGTAAAACCAGAAGAGCTCTCTCGACGCAGGACTCGGCTTGCTGAAGCGCGCACGGCAAGAGGCGAAAGGCAGCGACTAGTGAGTACGCTAAAATTTTGACTAGCAGAGGCTAGAAGGAGAGAGATAGGTGCGAGAGCGTCAGTATTAAGCAGAGAAGAATTAAATAAATAAGAAAAAATTCAGTTAAGGCCAGAAAGAAAGAAA…
PIC50877	HIVMDA	NFLG	YRD27	PIC50877_HIVMDA_NFLG_YRD27	ACCAGATCTGAGCCTGGGAGCTCTCTGGCTAGCTAGGGAACCCACTGCTTAAGCCTCAATAAAGCTTGCCTTGAGTGCTTCAAGTAGTGTGTGCCCGTCTGTTGTGTGACTCTGGTAACTAGAGATCCCTCAGACCCTTTTAGTCAGTGTGGAAAATCTCTAGCAGTGGCGCCCGAACAGGGACGCGAAAGCGAAAGTAGAACCAGAGGAGCTCTCTCGACCAAGGAAGCTTTAGAGAGGATAGAGGAAGAACAAAACAAAAGTAAGAAAAAGGCACAGCAAGCAGCAGCTGACACAGGAAACAGCAGCCAAGGGAAAAGCGGCCAAGTCAGCCAAAATTACCCTATAGTGCAGAACCTACAGGGGCAAATGGTACATCAGGCCATATCGCCTAGAACT…
PIC50877	HIVMDA	NFLG	YRD38	PIC50877_HIVMDA_NFLG_YRD38	ACCAGATCTGAGCCTAGGAGCTCTCTGGCTAGCTAAGGAACCCACTGCTTAAGCCTCAATAAAGCTTGCCTTGAGTGCTTCAAGTAGTGTGTGCCCGTCTGTTGTGTGACTCTGATAACTAGAGATCCCTCAGACCCTTTTAGTCAGTGTAGAAAATCTCTAGCAGTGGCGCCCGAACAGGGACTTGAAAGCGAAAGTAAGACCAGAGGAGCTCTCTCGACGCAGGACTCGGCTTGCTGAAGCGCGCACGGCAAGAGGCGAAGGGCAGCGACTGGTGAGTACGCTAAAATTTTGACTAGCGGAGGCTAGAAGGAGAGAGATAGGTGCGAGAGCGTCAGTATTAAGCGGGGGAGAATTAGATAAATAGGAAAAAATTCGGTTAAGGCCAGGGGGAAAGAA…
PIC50877	HIVMDA	NFLG	YRM16	PIC50877_HIVMDA_NFLG_YRM16	ACCAGATCTGAGCCTAGGAGCTCTCTGGCTAGCTAAGAACCCACTGCTTAAGCCTCAATAAAGCTTGCCTTAAGTGCTTCAAGTAGTGTGTGCCCGTCTGTTGTGTGACTCTGGTAACTAAAGATCCCTCAGACCCTTTTAGTCAGTGTAGAAAATCTCTAGCAGTGGCGCCCGAACAGGGACTTGAAAGCGAAAGTAAAACCAGAGGAGCTCTCTCGACGCAGGACTCGGCTTGCTGAAGCGCGCACGGCAAGAGGCGAAGGGCAGCGACTAGTGAGTACGCTAAAATTTTGACTAGCAGAGGCTAGAAGGAGAGAGATAGGTGCGAGAGCGTCAGTATTAAGCAGAGGAGAATTAGATAAATAAGAAAAAATTCAGTTAAGGCCAAGAGGAAAGAAA…
PIC50877	HIVMDA	NFLG	YRM27	PIC50877_HIVMDA_NFLG_YRM27	AACCAGATCTGAGCCTGGGAGCTCTCTGGCTAGCTAGGAACCCACTGCTTAAGCCTCAATAAAGCTTGCCTTGAGTGCTTCAAGTAGTGTGTGCCCGTCTGTTGTGTGACTCTAAGATTTAAATACCATGCTAAACACAGTAGGGGGACATCAAGCAGCCATGCAAATGTTAAAAGAGACCATTAATGAGGAAGCTGCAGAATGGGATAGATTGCATCCAGTGCATGCAGGGCCTATTGCACCAGGCCAAATGAGAGAACCAAGGGGAAGTGACATAGCAGGAACTACTAGTACCCTTCAGGAACAAATAGGATGGATGACAAATAATCCACCTATCCCAGTAGGAGAAATCTATAAAAGATGGATAATCCTAGGGTTAAATAAAATAGTAAGAATGTA…
PIC50877	HIVMDA	NFLG	YRM65	PIC50877_HIVMDA_NFLG_YRM65	ACCAGATTTGAGCCTAGGAGCTCTCTGGCTAGCTAAAGAACCCACTGCTTAAGCCTCAATAAAGCTTGCCTTAAGTGCTTCAAGTAGTGTGTGCCCGTCTGTTGTGTGACTCTAGTAACTAGAGATCCCTCAGACCCTTTTAGTCAGTGTAGAAAATCTCTAGCAGTGGCGCCCGAACAGAGACTTGAAAGCGAAAGTAAAACCAGAGGAGCTCTCTCGACGCAGGACTCGGCTTGCTGAAGCGCGCACGGCAAGAGGCGAAAGGCAGCGACTAGTGAGTACGCTGAAATTTTGACTAGCAGAGGCTAGAAGGAGAGAGATAGGTGCGAGAGCGTCAGTATTAAGCGGAGGAGAATTAGATAGATAGGAAAAAATTCGGTTAAGGCCAGGAAGAAAGAA…
PIC50877	HIVMDA	NFLG	YRM91	PIC50877_HIVMDA_NFLG_YRM91	ACCAGATCTGAGCCTAGGAGCTCTCTGGCTAGCTAAGGAACCCACTGCTTAAGCCTCAATAAAGCTTGCCTTGAGTGCTTCAAGTAGTGTGTGCCCGTCTGTTGTGTGACTCTGGTAACTAGAGATCCCTCAGACCCTTTTAGTCAGTGTAGAAAATCTCTAGCAGTGGCGCCCGAACAGGGACTTAAAAGCGAAAGTAAGACCAGAGGAGCTCTCTCGACGCAGGACTCGGCTTGCTGAAGCGCGCACGGCAAGAGGCGAGGGGCAGCGACTGGTGAGTACGCTGAAATTTTGACTAGCGGAGGCTAGAAGGAGAGAGATAGGTGCGAGAGCGTCAGTATTAAGCGGAGGAGAATTAGATAAATGGGAAAAAATTCGGTTAAGGCCAGGGGGAAAGAA…
PIC67505	HIVMDA	NFLG	YMG70	PIC67505_HIVMDA_NFLG_YMG70	ACCAGATCTGAGCCTAGGAGCTCTCTGGCTGACTAAGGAACCCACTGCTTAAGCCTCAATAAAGCTTGCCTTGAGTGCTTCAAGTAGTGTGTGCCCGTCTGTTGTGTGACTCTGGTAACTAGAGATCCCTCAGACCAATTTAGTCAGGGTGGAAAATCTCTAGCAGTGGCGCCCGAACAGGGACTTGAAAGCGAAAGTAAGACCAGAGAAGATCTCTTGACGCAGGACTCGGCTTGCTGAAGCGCGCACAGCAAGAGGCGAAGGGCGGCGAACGGTGAGTACGCCAAAATTTTGACTAGCGGAGGCTAGAAGGAGAAAGATAGGTGCGAGAGCGTCGGTATTAAGCGGAGGAAAATTAGATAAATAGGAGAAAATTCAGTTACGGCCAGGAGGAAAGAA…
PIC67505	HIVMDA	NFLG	YOZ47	PIC67505_HIVMDA_NFLG_YOZ47	ACCAGATCTGAGCCTAGGAGCTCTCTGGCTGACTAGAGAACCCACTGCTTAAGCCTCAATAAAGCTTGCCTTGAGTGCTTCAAGTAGTGTGTGCCCGTCTGTTGTGTGACTCTAGTAACTAGAGATCCCTCAGACCAATTTAGTCAAAGTAGAAAATCTCTAGCAGTGGCGCCCGAACAGGGACTTGAAAGCGAAAGTAAGACCAGAGAAGATCTCTTGACGCAGGACTCGGCTTGCTGAAGCGCGCACAGCAAGAGGCGAGGGGCGGCGAACGGTGAGTACGCCAAAATTTTGACTAGCAGAGACTAGAAAGAGAAAGATAGGTGCGAGAGCGTCAGTATTAAGCGGAGGAAAATTAAATAAATAGGAGAAAATTCGGTTACGGCCAGAAGGAAAGAA…
PIC67505	HIVMDA	NFLG	YOZ90	PIC67505_HIVMDA_NFLG_YOZ90	ACCAGATCTGAGCCTAGGAGCTCTCTGGCTGACTAAGGAACCCACTGCTTAAGCCTCAATAAAGCTTGCCTTAAGTGCTTCAAGTAGTGTGTGCCCGTCTGTTGTGTGACTCTAGTAACTAGAGATCCCTCAGACCAATTTAGTCAAGGTAGAAAATCTCTAGCAGTGGCGCCCGAACAGGGACTTGAAAGCGAAAGTAAGACCAGAGAAGATCTCTTGACGCAGGACTCGGCTTGCTGAAGCGCGCACAGCAAGAGGCGAGGGGCGGCGAACGGTGAGTACGCCAAAATTTTGACTAGCGGAGGCTAGAAGGAGAGAGATAGGTGCGAGAGCGTCGGTATTAAGCGGGGGAAAATTAGATAAATAGGAGAAAATTCGGTTACGGCCAGGGGGAAAGAA…
PIC67505	HIVMDA	NFLG	YPY25	PIC67505_HIVMDA_NFLG_YPY25	AACCAGATCTGAGCCTAGGAGCTCTCTGGCTGACTAAGGAACCCACTGCTTAAGCCTCAATAAAGCTTGCCTTGAGTACTTCAAGTAGTGTGTGCCCGTCTGTTGTGTGACTCTAGTAACTAGAGATCCCTCAGACCAATTTAGTCAAAGTAGAAAATCTCTAGCAGTGGCGCCCGAACAGGGACTTGAAAGCGAAAGTAAGACCAGAGAAGATCTCTTAACGCAGGACTCGGCTTGCTGAAGCGCGCACAGCAAGAGGCGAGGGGCGGCGAACGGTGAGTACGCCAAAATTTTGACTAGCAGAGGCTAGAAGGAGAAAGATAGGTGCGAGAGCGTCGGTATTAAGCAGGGGAAAATTAGATAAATAGGAGAAAATTCGGTTACGGCCAGAGGGAAAGA…
PIC67505	HIVMDA	NFLG	YPY26	PIC67505_HIVMDA_NFLG_YPY26	ACCAGATCTGAGCCTAGGAGCTCTCTGGCTGACTAAGGAACCCACTGCTTAAGCCTCAATAAAGCTTGCCTTGAGTGCTTCAAGTAGTGTGTGCCCGTCTGTTGTGTGACTCTGGTAACTAGAGATCCCTCAGACCAATTTAGTCAAGGTAGAAAATCTCTAGCAGTGGCGCCCGAACAGGGACTTGAAAGCGAAAGTAAGACCAGAGAAGATCTCTTGACGCAGGACTCGGCTTGCTGAAGCGCGCACAGCAAGAGGCGAGGGGCGGCGAACGGTGAGTACGCCAAAATTTTGACTAGCGGAGGCTAGAAGGAGAAAGATAGGTGCGAGAGCGTCGGTATTAAGCGGAGGAAAATTAGATAAATAGGAGAAAATTCGGTTACGGCCAGAAGGAAAGAA…
PIC67505	HIVMDA	NFLG	YPY32	PIC67505_HIVMDA_NFLG_YPY32	ACCAGATCTGAGCCTAGGAGCTCTCTGGCTGACTAAGGAACCCACTGCTTAAGCCTCAATAAAGCTTGCCTTGAGTGCTTCAAGTAGTGTGTGCCCGTCTGTTGTGTGACTCTGGTAACTAGAGATCCCTCAGACCAATTTAGTCAGTGTAGAAAATCTCTAGCAGTGGCGCCCGAACAGGGACTTGAAAGCGAAAGTAAGACCAGAGAAGATCTCTTGACGCAGGACTCGGCTTGCTGAAGCGCGCACAGCAAGAGGCGAGGGGCGGCGAACGGTGAGTACGCCAAAATTTTGACTAGCGGAGGCTAGAAGGAGAGAGATAGGTGCGAGAGCGTCGGTATTAAGCGGGGGAAAATTAGATAAATGGGAGAAAATTCGGTTACGGCCAGGAGGAAAGAA…
PIC67505	HIVMDA	NFLG	YPY45	PIC67505_HIVMDA_NFLG_YPY45	ACCAGATCTGAGCCTGGGAGCTCTCTGGCTGACTAGGGAACCCACTGCTTAAGCCTCAATAAAGCTTGCCTTGAGTGCTTCAAGTAGTGTGTGCCCGTCTGTTGTGTGACTCTGGTAACTAGAGATCCCTCAGACCAATTTAGTCAGGGTGGAAAATCTCTAGCAGTGGCGCCCGAACAGGGACTTGAAAGCGAAAGTAAGACCAGAGAAGATCTCTTGACGCAGGACTCGGCTTGCTGAAGCGCGCACAGCAAGAGGCGAGGGGCGGCGAACGGTGAGTACGCCAAAATTTTGACTAGCGGAGGCTAGAAGGAGAAAGATGGGTGCGAGAGCGTCGGTATTAAGCGGGGGAAAATTAGATAAATGGGAGAAAATTCGGTTACGGCCAGGGGGAAAGAA…
PIC67505	HIVMDA	NFLG	YQK36	PIC67505_HIVMDA_NFLG_YQK36	ACCAGATCTGAGCCTAAGAGCTCTCTGGCTGACTAAAGAACCCACTGCTTAAGCCTCAATAAAGCTTGCCTTGAGTGCTTCAAGTAGTGTGTGCCCGTCTGTTGTGTGACTCTAGTAACTAAAGATCCCTCAGACCAATTTAGTCAAAGTAGAAAATCTCTAGCAGTGGCGCCCGAACAGGGACTTGAAAGCGAAAGTAAGACCAGAGAAGATCTCTTGACGCAGGACTCGGCTTGCTGAAGCGCGCACAGCAAGAGGCGAGGGGCGGCGAACGGTGAGTACGCCAAAATTTTGACTAGCAGAGGCTAGAAAGAGAAAGATAGGTGCGAAAGCGTCAGTATTAAGCGGGGGAAAATTAGATAAATAGGAGAAAATTCGGTTACGGCCAGGAGGAAAGAA…
PIC67505	HIVMDA	NFLG	YQK37	PIC67505_HIVMDA_NFLG_YQK37	ACCAGATCTGAGCCTGGGAGCTCTCTGGCTGACTAGGGAACCCACTGCTTAAGCCTCAATAAAGCTTGCCTTGAGTGCTTCAATTGGTTGCACTTTAAATTTTCCCATTAGTCCTATTGAAACTGTACCAGTAAAATTAAAGCCAGGAATGGATGGCCCAAAGGTTAAACAATGGCCATTGACAGAAGAAAAAATAAAAGCATTAGTAGAGATTTGTACAGAAATGGAAAAGGAAGGGAAAATTTCAAAAATTGGGCCTGAAAATCCATACAATACTCCAGTATTTGCCATAAAGAAAAAAGACAGTACTAAATGGAGAAAATTAGTAGATTTCAGAGAACTTAATAAGAGAACTCAAGACTTTTGGGAAGTTCAACTAGGAATACCACATCCTGCAGG…
PIC67505	HIVMDA	NFLG	YQK75	PIC67505_HIVMDA_NFLG_YQK75	ACCAGATCTGAGCCTAGGAGCTCTCTGGCTGACTAGGGAACCCACTGCTTAAGCCTCAATAAAGCTTGCCTTGAGTGCTTCAAGTAGTGTGTGCCCGTCTGTTGTGTGACTCTGGTAACTAGAGATCCCTCAGACCAATTTAGTCAGTGTAGAAAATCTCTAGCAGTGGCGCCCGAACAGGGACTTGAAAGCGAAAGTAAGACCAGAGAAGATCTCTTGACGCAGGACTCGGCTTGCTGAAGCGCGCACAGCAAGAGGCGAGGGGCGGCGAACGGTGAGTACGCCAAAATTTTGACTAGCGGAGGCTAGAAGGAGAGAGATAGGTGCGAGAGCGTCGGTATTAAGCGGGGGAAAATTAGATAAATGGGAGAAAATTCGGTTACGGCCAGGGGGAAAGAA…
PIC67505	HIVMDA	NFLG	YQK78	PIC67505_HIVMDA_NFLG_YQK78	ACCAGATCTGAGCCTAGGAGCTCTCTGGCTGACTAAGGAACCCACTGCTTAAGCCTCAATAAAGCTTGCCTTAAGTGCTTCAAGTAATGTGTGCCCGTCTGTTGTGTGACTCTGGTAACTAAAGATCCCTCAGACCAATTTAGTCAAAGTAGAAAATCTCTAGCAGTGGCGCCTGAACAGGGACTTGAAAGCGAAAGTAAGACCAGAGAAGATCTCTTGACGCAGGACTCGGCTTGCTGAAGCGCGCACAGCAAGAGGCGAGGGGCGGCGAACGGTGAGTACGCCAAAATTTTGACTAGCGGAGGCTAGAAGGAGAAAGATAGGTGCGAGAGCGTCGGTATTAAGCGGGGGAAAATTAGATAAATAGGAGAAAATTCGGTTACGGCCAGGAGGAAAGAA…
PIC67505	HIVMDA	NFLG	YQP07	PIC67505_HIVMDA_NFLG_YQP07	ACCAGATCTGAGCCTAGGAGCTCTCTGGCTGACTAAAGAACCCACTGCTTAAGCCTCAATAAAGCTTGCCTTAAGTGCTTCAAGTAGTGTGTGCCCGTCTGTTGTGTGACTCTGGTAACTAAAGATCCCTCAGACCAATTTAGTCAAGGTAGAAAATCTCTAGCAGTGGCGCCCGAACAGGGACTTGAAAGCGAAAGTAAGACCAGAGAAGATCTCTTGACGCAGGACTCGGCTTGCTGAAGCGCGCACAGCAAGAGGCGAGGGGCGGCGAACGGTGAGTACGCCAAAATTTTGACTAGCGGAGGCTAGAAGGAGAAAGATAGGTGCGAGAGCGTCGGTATTAAGCAGGGGAAAATTAGATAAATAGGAGAAAATTCGGTTACGGCCAAGAGGAAAGAA…
PIC67505	HIVMDA	NFLG	YQP38	PIC67505_HIVMDA_NFLG_YQP38	TGGTAACTAGAGATCCCTCAGACCAATTTAGTCAGGGTGGAAAATCTCTAGCAGTGGCGCCCGAACAGGGACCTTTAGATAAAGAGTTTAGGAAGTATACTGCATTCACAATACCTAGTATAAACAATGAAACACCAGGGATTAGATATCAGTACAATGTGCTTCCACAGGGATGGAAAGGATCACCAGCAATATTCCAGAGCAGCATGACAAAAATCTTAGAGCCTTTTAGAAAACAAAATCCAGATGTAGTGATCTACCAATACATGGATGATCTGTATGTAGGATCTGACTTAGAAATAGAGAAGCATAGAACAAAAATAGAGGAACTGAGAGAACATCTGTTGAGGTGGGGGTTTACCACACCAGACAAAAAACATCAGAAAGAACCTCCATTTC…
PIC67505	HIVMDA	NFLG	YQP39	PIC67505_HIVMDA_NFLG_YQP39	ACCAGATCTGAGCCTGGGAGCTCTCTGGCTGACTAGGGAACCCACTGCTTAAGCCTCAATAAAGCTTGCCTTGAGTGCTTCAAGTAGTGTGTGCCCGTCTGTTGTGTGACTCTAACAGGAGAAGCCATGCATGGACAAGTAGACTGTAGTCCAGGAATATGGCAGCTAGATTGTACACATCTAGAAGGAAAGATTATCCTGGTAGCAGTTCATGTAGCCAGTGGATATATGGACGCAGCAGTTATCCCAGCAGAGACAGGGCAAGAAACAGCATACTTTATTTTAAAACTAGCAGGAAGATGGCCAGTAAAAACAATACATACAGATAATGGCCCCAATTTTATCAGTGCTACAGTCAAGGCCGCCTGTTGGTGGGCAGGGATTAAGCAGGAATTTGGA…
PIC67505	HIVMDA	NFLG	YQP74	PIC67505_HIVMDA_NFLG_YQP74	ACCAGATCTGAGCCTGGGAGCTCTCTGGCTGACTAGGGAACCCACTGCTTAAGCCTCAATAAAGCTTGCCTTGAGTGCTTCAAGTAGTGTGTGCCCGTCTGTTGTGTGACTCTGGTAACTAGAGATCCCTCAGACCAATTTAGTCAGGGTGGAAAATCTCTAGCAGTGGCGCCCGAACAGGGACTTGAAAGCGAAAGTAAGACCAGAGAAGATCTCTTGACGCAGGACTCGGCTTGCTGAAGCGCGCACAGCAAGAGGCGAGGGGCGGCGAACGGTGAGTACGCCAAAATTTTGACTAGCGGAGGCTAGAAGGAGAAAGATGGGTGCGAGAGTGTCGGTATTAAGCGGGGGAAAATTAGATAAATGGGAGAAAATTCGGTTACGGCCAGGGGGAAAGAA…
PIC67505	HIVMDA	NFLG	ZGN67	PIC67505_HIVMDA_NFLG_ZGN67	ACCAGATCTGAGCCTAGGAGCTCTCTAGCTGACTAGAGAACCCACTGCTTAAGCCTCAATAAAGCTTGCCTTGAGTGCTTCAAGTAGTGTGTGCCCGTCTGTTGTGTGACTCTGGTAACTAGAGATCCCTCAGACCAATTTAGTCAGTGTAGAAAATCTCTAGCAGTGGCGCCCGAACAGGGACTTGAAAGCGAAAGTAAGACCAGAGAAGATCTCTTGACGCAGGACTCGGCTTGCTGAAGCGCGCACAGCAAGAGGCGAGGGGCGGCGAACGGTGAGTACGCCAAAATTTTGACTAGCGGAGGCTAGAAGGAGAGAGATAGGTGCGAGAGCGTCGGTATTAAGCGGGGGAAAATTAGATAAATGGGAGAAAATTCGGTTACGGCCAGGGGGAAAGAA…
PIC67505	HIVMDA	NFLG	ZHN23	PIC67505_HIVMDA_NFLG_ZHN23	ACCAGATCTAAGCCTAGGAGCTCTCTGGCTGACTAAAGAACCCACTGCTTAAGCCTCAATAAAGCTTGCCTTAAGTGCTTCAAGTAGTATGTGCCCGTCTGTTGTGTGACTCTAGTAACTAGAGATCCCTCAGACCAATTTAGTCAAAGTAAAAAATCTCTAGCAGTGGCGCCCGAACAAGGACTTAAAAGCGAAAGTAAGACCAGAGAAGATCTCTTGACGCAAGACTCGGCTTGCTGAAGCGCGCACAGCAAGAGGCGAGAGGCGGCGAACGGTGAGTACGCCAAAATTTTGACTAGCAGAGGCTAGAAAGAGAAAGATAGGTGCGAGAGCGTCAGTATTAAGCAAGGAAAAATTAAATAAATAGAAGAAAATTCAGTTACGGCCAGGAGGAAAGAA…
PIC67505	HIVMDA	NFLG	ZHO34	PIC67505_HIVMDA_NFLG_ZHO34	ACCAGATCTGAGCCTGGGAGCTCTCTGGCTGACTAGGGAACCCACTGCTTAAGCCTCAATAAAGCTTGCCTTGAGTGCTTCAAGTAGTGTGTGCCCGTCTGTTGTGTGACTCTGGTAACTAGAGATCCCTCAGACCATCTAGTTAAAAGGAGAAGCCATGCATGGACAAGTAGACTGTAGTCCAGGAATATGGCAGCTAGATTGTACACATCTAGAAGGAAAGATTATCCTGGTAGCAGTTCATGTAGCCAGTGGATATATGGAAGCAGAAGTTATCCCAGCAGAGACAGGGCAAGAAACAGCATACTTTATTTTAAAACTAGCAGGAAGATGGCCAGTAAAAACAATACATACAGATAATGGCCCCAATTTTATCAGTGCTACAGTCAAGGCCGCCTG…
PIC67505	HIVMDA	NFLG	ZHO50	PIC67505_HIVMDA_NFLG_ZHO50	ACCAGATCTGAGCCTAGGAGCTCTCTGGCTGACTAAGGAACCCACTGCTTAAGCCTCAATAAAGCTTGCCTTGAGTGCTTCAAGTAGTGTGTGCCCGTCTGTTGTGTGACTCTAGTAACTAGAGATCCCTCAGACCAATTTAGTCAAGGTAGAAAATCTCTAGCAGTGGCGCCCGAACAGAGACTTGAAAGCGAAAGTAAGACCAGAGAAGATCTCTTGACGCAGGACTCGGCTTGCTGAAGCGCGCACAGCAAGAGGCGAAAGGCGGCGAACGGTGAGTACGCCAAAATTTTGACTAGCAGAGGCTAGAAAGAGAAAGATAGGTGCGAGAGCGTCGGTATTAAGCGGAGGAAAATTAGATAAATAGGAGAAAATTCAGTTACGGCCAGGAAGAAAGAA…
PIC67505	HIVMDA	NFLG	ZHO62	PIC67505_HIVMDA_NFLG_ZHO62	ACCAGATCTGAGCCTGGGAGCTCTCTGGCTGACTAGGGAACCCACTGCTTAAGCCTCAATAAAGCTTGCCTTGAGTGCTTCAAGTAGTGTGTGCCCGTCTGTTGTGTGACTCTGGTAACTAGAGATCCCTCAGACCAATTTAGTCAGGGTGGAAAATCTCTAGCAGTGGCGCCCGAACAGGGACTTGAAAGCGAAAGTAAGACCAGAGAAGATCTCTTGACGCAGGACTCGGCTTGCTGAAGCGCGCACAGCAAGAGGCGAGGGGCGGCGAACGGTGAGTACGCCAAAATTTTGACTAGCGGAGGCTAGAAGGAGAAAGATGGGTGCGAGAGCGTCGGTATTAAGCGGGGGAAAATTAGATAAATGGGAGAAAATTCGGTTACGGCCAGGGGGAAAGAA…
PIC67505	HIVMDA	NFLG	ZHO92	PIC67505_HIVMDA_NFLG_ZHO92	ACCAGATCTGAGCCTGGGAGCTCTCTGGCTGACTAGGGAACCCACTGCTTAAGCCTCAATAAAGCTTGCCTTGAGTGCTTCAAGTAGTGTGTGCCCGTCTGTTGTGTGACTCTGGTAACTAGAGATCCCTCAGACCAATTTAGTCAGGGTGGAAAATCTCTAGCAAGGCCAGTGGTCCTATCAAATTTATCAAGAGCCATTTAAAAATCTGAAAACAGGAAAGTATGCAAGAATGAGGGGTGCCCACACTAATGATGTAAAACAATTAACAGAGGCAGTGCAAAAAAATAGCAACAGAAAGCATAGTAATATGGGGAAAGACCCCTAAATTTAAACTACCCATTCAAAAGGAAACATGGGAAGCATGGTGGACAGAGTATTGGCAAGCCACCTGGATTC…
STAR10	REPLIg	NFLG	XRB68	STAR10_REPLIg_NFLG_XRB68	ACCAGATCCGAGCCTGGGAGCTCTCTGGCTAGCTAGGGAACCCACTGCTTAAGCCTCAATAAAGCTTGCCTGAGTGCTTTAAGTAGTGTGTGCCCGTCTGTTGTGTGACTCTGGTAACTAGAGATCCCTCAGACACTTTTAGTCAGTGTGGAAAATCTCTAGCAGTGGCGCCCGAACAGGGACCAGAAAGCGAAAGAGAAACCAGAGGAGCTCTCTCGACGCAGGACTCGGCTTGCTGAAGCGCGCGCAGCAAGAGGCGAGGGGCGGCGACTGGTGAAGGCTAGAAGGAGAGAGATGGGTGCGAGAGCGTCAGTATTAAGCGGGGGAGAATTAGATAGATGGGAAAAAATTCGGTTAAGGCCAATGGGAAAGAAAAAATATAGATTAAAACATATAGTA…
STAR10	REPLIg	NFLG	XRZ40	STAR10_REPLIg_NFLG_XRZ40	ACCAGATCCGAGCCTGGGAGCTCTCTGGCTAGCTAGGGAACCCACTGCTTAAGCCTCAATAAAGCTTGCCTGAGTGCTTTAAGTAGTGTGTGCCCGTCTGTTGTGTGACTCTGGTAACTAGAGATCCCTCAGACACTTTTAGGCAGTGTGGAAAATCTCTAGCAGTGGCGCCCGAACAGGGACTTGAGTCAATCAAATAATAGAGCAGTTAATAAAAAAGGAAAAGGTCTACCTGGCCTGGGTACCAGCACACAAAGGAATTGGAGGAAATGAACAAGTAGATAGATTAGTAAGTGCTGGGATCAGGAAAGTACTATTTTTAGATGGAATAGATAAGGCCCAAGAAGACCATGAGAAATATCACAGTAATTGGAGAACAATGGCTAGCGATTTTAACCT…
STAR10	REPLIg	NFLG	XSK05	STAR10_REPLIg_NFLG_XSK05	ACCAGATCCGAGCCTGGGAGCTCTCTGGCTAGCTAGGGAACCCACTGCTTAAGCCTCAATAAAGCTTGCCTGAGTGCTTTAAGTAGTGTGTGCCCGTCTGTTGTGTGACTCTGGTAACTAGAGATCCCTCAGACACTTTTAGTCAGTGTGGAAAATCTCTAGCAGTGGCGCCCGAACAGGGACCAGAAAGCGAAAGAGAAACCAGAGGAGCTCTCTCGACGCAGGACTCGGCTTGCTGAAGCGCGCGCAGCAAGAGGCGAGGGGCGGCGACTGGTGAAGGCTAGAAGGAGAGAGATGGGTGCGAGAGCGTCAGTATTAAGCGGGGGAGAATTAGATAGATGGGAAAAAATTCGGTTAAGGCCAATGGGAAAGAAAAAATATAGATTAAAACATATAGTA…
STAR10	REPLIg	NFLG	XUB04	STAR10_REPLIg_NFLG_XUB04	TGGTAACTAGAGATCCCTCAGACACTTTTAGTCAGTGTGGAAAATCTCTAGCAGTGGCGCCCGAACAGGGACCAGAAAGCGAAAGAGAAACCAGAGGAGCTCTCTCGACGCAGGACTCGGCTTGCTGAAGCGCGCGCAGCAAGAGGCGTGCTACAACCATCCCTTCAGACAGGATCAGAAGAACTTAGATCATTATTTAACACAGTAGCAGTCCTCTATTGTGTGCATCAAAAAATAGAGGTAAAAGACACCAAGGAAGCTTTAGACAAAATAGAGGAAGAGCAAAACAAAAGTAAGAAAAAAGCACAGCAAGCAGCAGCAGCTGACACAGGAAACAGCAGCAGCAGCCAGGTCAGCCAAAATTACCCTATAGTGCAGAACATGCAGGGGCAAATGGTA…
STAR10	REPLIg	NFLG	XUB09	STAR10_REPLIg_NFLG_XUB09	ACCAGATCCGAGCCTGGGAGCTCTCTGGCTAGCTAGGGAACCCACTGCTTAAGCCTCAATAAAGCTTGCCTGAGTGCTTTAAGTAGTGTGTGCCCGTCTGTTGTGTGACTCTGGTAACTAGAGATCCCTCAGACACTTTTAGTCAGTGTGGAAAATCTCTAGCAGTGGCGCCCGAACAGGGACCAGAAAGCGAAAGAGAAACCAGAGGAGCTCTCTCGACGCAGGACTCGGCTTGCTGAAGCGCGCGCAGCAAGAGGCGAGGGGCGGCGACTGGTGAAGGCTAGAAGGAGAGAGATGGGTGCGAGAGCGTCAGTATTAAGCGGGGGAGAATTAGATAGATGGGAAAAAATTCGGTTAAGGCCAATGGGAAAGAAAAAATATAGATTAAAACATATAGTA…
STAR10	REPLIg	NFLG	XUC08	STAR10_REPLIg_NFLG_XUC08	ACCAGATCCGAGCCTGGGAGCTCTCTGGCTAGCTAGGGAACCCACTGCTTAAGCCTCAATAAAGCTTGCCTGAGTGCTTTAAGTAGTGTGTGCCCGTCTGTTGTGTGACTCTGGTAACTAGAGATCCCTCAGACACTTTTAGGCAGTGTGGAAAATCTCTAGCAGTGGCGCCCGAACAGGGACTTGAGTCAATCAAATAATAGAGCAGTTAATAAAAAAGGAAAAGGTCTACCTGGCCTGGGTACCAGCACACAAAGGAATTGGAGGAAATGAACAAGTAGATAGATTAGTAAGTGCTGGGATCAGGAAAGTACTATTTTTAGATGGAATAGATAAGGCCCAAGAAGACCATGAGAAATATCACAGTAATTGGAGAACAATGGCTAGCGATTTTAACCT…
STAR10	REPLIg	NFLG	XUC18	STAR10_REPLIg_NFLG_XUC18	ACCAGATCCGAGCCTGGGAGCTCTCGGGCTAGCTAGGCAAGTCAGATTTATCCAGGGATTAAAGTGAGACAATTATGTAAACTCCTTAGGGGAACCAAAGCACTAACAGAAGTAATACCACTAACAGCAGAAGCAGAGCTAGAACTAGCAGAAAACAGGGAAATTCTAAAAGAACCAGTACATGGAGTGTATTATGACCCATCAAAAGACTTAGTAGCAGAAATACAGAAGCAGGGGCAAGGCCAATGGACATATCAAATTTATCAAGAGCCATTTAAAAATCTGAAGACAGGAAAATATGCAAGAATGAGGGGTGCCCACACTAATGATGTAAAACAGTTAACAGAGGCAGTGCAAAAAATAGTCACAGAAAGCATAGTGATATGGGGAAAGACCCCT…
STAR10	REPLIg	NFLG	XUC24	STAR10_REPLIg_NFLG_XUC24	ACCAGATCCGAGCCTGGGAGCTCTCTGGCTAGCTAGGGAACCCACTGCTTAAGCCTCAATAAAGCTTGCCTGAGTGCTTTAAAAAAAAAAAAAAAAAAAAAAAAAAAAAAAAAAAAAAAAAAAAAAAAATTCGGTTAAGGCCAATGGGAAAGAAAAAATATAGATTAAAACATATAGTATGGGCAAGCAGGGAGCTAGAACGATTCGCAGTTAACCCTGGCCTGTTAGAAACATCAGAAGGCTGTAGACAAATACTGGGACAGCTACAACCATCCCTTCAGACAGGATCAGAAGAACTTAGATCATTATTTAACACAGTAGCAGTCCTCTATTGTGTGCATCAAAAAATAGAGGTAAAAGACACCAAGGAAGCTTTAGACAAAATAGAGGAAGAGCAAA…
STAR10	REPLIg	NFLG	XUT09	STAR10_REPLIg_NFLG_XUT09	ACCAGATCCGAGCCTAGGAGCTCTCTGGCTAGCTAAGGAACCCACTGCTTAAGCCTCAATAAAGCTTGCCTGAGTGCTTTAAGTAGTGTGTGCCCGTCTGTTGTGTGACTCTAGTAACTAGAGATCCCTCAGACACTTTTAGTCAGTGTAGAAAATCTCTAGCAGTGGCGCCCGAACAGGGACTTGAAAGCGAAAGAGAAACCAGAAGAGCTCTCTCGACGCAGGACTCGGCTTGCTGAAGCGCGCGCAGCAAGAGGCGAGGGGCGGCGACTGGTGAGTACGCCAAATTTTTTGACTAGCAGAGGCTAGAAGGAAAAAGATAGGTGCGAGAGCGTCAGTATTAAGCAGAAAAAAATTAGATAGATAAGAAAAAATTCAGTTAAGGCCAATAGGAAAGAA…
PIC67505	REPLIg	NFLG	TSI_B2	PIC67505_REPLIg_NFLG_TSI_B2	ACCAGATCTGAGCCTGGGAGCTCTCTGGCTGACTAGGGAACCCACTGCTTAAGCCTCAATAAAGCTTGCCTTGAGTGCTTCAAGTAGTGTGTGCCCGTCTGTTGTGTGACTCTGGTAACTAGAGATCCCTCAGACCAATTTAGTCAGGGTGGAAACTAGTACAGCTACAACCATCCCATCAGACAGGATCAGAAGAACTTAAATCATTATATAATACAGTAGCAGTCCTCTATTGTGTACATCAAAACATAGATGTAAGAGACACCAAGGAAGCTTTAGATAAGATAGAGGAAGAGCAAAACAAAAGTAAGAAAAAGACACAGCAAGCAGCAGCAGCAGCTGACTCAGAAAACAGAAACCAGGTCAGCCAAAATTACCCTATAGTGCAGAACCTACAGG…
PIC67505	REPLIg	NFLG	TTA_B11	PIC67505_REPLIg_NFLG_TTA_B11	ACCAGATCTGAGCCTGGGAGCTCTCTGACAGGATCAGAAGAACTTAAATCATTATATAATACAGTAGCAGTCCTCTATTGTGTACATCAAAACATAGATGTAAGAGACACCAAGGAAGCTTTAGATAAGATAGAGGAAGAGCAAAACAACAGTAAGAAAAAGACACAGCAAGCAGCAGCAGCAGCTGACTCAGAAAACAGAAACCAGGTCAGCCAAAATTACCCTATAGTGCAGAACCTACAGGGGCAAATGGTACATCAGGCCATATCACCTAGAACTTTAAATGCATGGGTAAAAGTAGTAGAAGAAAAGGCCTTTAGCCCAGAAGTGATACCCATGTTTACAGCATTATCAGAAGGAGCCACCCCACAAGATTTAAACACCATGCTAAACACAGTA…
PIC67505	REPLIg	NFLG	TUX_D7	PIC67505_REPLIg_NFLG_TUX_D7	ACCAGATCTGAGCCTGGGAGCTCTCTGGCTGACTAGGGAACCCACTGCTTAAGCCTCAATAAAGCTTGCCTTGAGTGCTTCAAGTAGTGTGTGCCCGTCTGTTGTGTGACTCTGGTAACTAGAGATCCCTCAGACCAATTTAGTCAGGGTGGAAAATCTCTAGCAGTGGCGCCCGAACAGGGACTTGAAAGCGAAAGTAAGACCAGAGAAGATCTCTTGACGCAGGACTCGGCTTGCTGAAGCGCGCACAGCAAGAGGCGAGGGGCGGCGAACGGTGAGTACGCCAAAATTTTGACTAGCGGAGGCTAGAAGGAGAAAGATGGGTGCGAGAGCGTCGGTATTAAGCGGGGGAAAATTAGATAAATGGGAGAAAATTCGGTTACGGCCAGGGGGAAAGAA…
PIC67505	REPLIg	NFLG	TVL_G4	PIC67505_REPLIg_NFLG_TVL_G4	ACCAGATCTGAGCCTGGGAGCTCTCTGGCTGACTAAGGAACCCACTGCTTAAGCCTCAATAAAGCTTGCCTTGAGTGCTTCAAGTAGTGTGTGCCCGTCTGTTGTGTGACTCTGGTAACTAGAGATCCCTCAGACCAATTTAGTCAGGGTAGAAAATCTCTAGCAGTGGCGCCCGAACAGGGACTTGAAAGCGAAAGTAAGACCAGAGAAGATCTCTTGACGCAGGACTCGGCTTGCTGAAGCGCGCACAGCAAGAGGCGAGGGGCGGCGAACGGTGAGTACGCCAAAATTTTGACTAGCAGAGGCTAGAAGGAGAAAGATAGGTGCGAGAGCGTCGGTATTAAGCAAGGGAAAATTAGATAAATAGGAGAAAATTCGGTTACGGCCAGGAGGAAAGAA…
STAR11	REPLIg	NFLG	YXA03	STAR11_REPLIg_NFLG_YXA03	TGGTAACTAGAGATCCCTCAGACTCTTGTAGTCAGTGTGAAAATCTCTAGCAGTGGCGCCCGAACAGGGACTATCAGCAATACTAGCATTAATTGTGTGGTCTATAGTAGTAATAGAATATAGAAAAATATTAAGACAAAGAAAAATAGACAGGATAATTGATAGAATAAGAGAAAGAGCAGAAGACAGTGGCAATGAGAGCGAAGGAGATCAGGAAGAATTGGCAGGGCTCGTGGAGATGGGGCACCATGGTCCGATGGGGCATCATGCTCCTTGGGACGTTAATGATTTGTAATGGAGACAATTTGTGGGTCACAGTCTATTATGGGGTGCCTGTGTGGAAAGAAGCAACCACCACTCTATTTTGTGCATCAGATGCTAAAGCATATGATACAGAAG…
STAR11	REPLIg	NFLG	YXS31	STAR11_REPLIg_NFLG_YXS31	TGGTAACTAGAGATCCCTCAGACTCTTGTAGTCAGTGTGAAAATCTCTAGCAGTGGCGCCCGAACAGGGACCATAAAGCGAAAGTAGAACCAGAGGAGCTCTCTCGACGCAGGACTCGGCTTGCTGAAGCGCGCACGGCAAGAGGCGAGGGGCGGCGACTGGTTACGCCAAAAATTTTGACTAGCGGAGGCTAGAAGGAGAGAGATGGGTGCGAGAGCGTCAGTATTAAGTGCGGGGGAATTAGATAAATGGGAAAAAATTCGGTTAAGACCAGGAGGAAAGAAAAAATATAGATTAAAACATATAGTATGGGCAAGCAGGGAGCTGGAACGATTCGCAGTTAATCCTGGTCTTTTAGAAACATCAGAAGGCTGTAGACAGATACTGGAACAGCTACAA…
